# Supplementary material for: High clinical burden of classical homocystinuria in the United States: a retrospective analysis
Source: Orphanet J Rare Dis. 2025 Jan 24;20:37. doi: 10.1186/s13023-025-03530-9 (PMC11762879; doi:10.1186/s13023-025-03530-9)
Supplement: Supplementary file 2 — Additional file 2. [file 13023_2025_3530_MOESM2_ESM.xlsx]

## Sheet: Thrombotic,Thromboembolic
	Disease	Code Type	Code	Description	Note
	Deep vein thrombosis	ICD-10-CM	I82401	Acute embolism and thrombosis of unspecified deep veins of right lower extremity
	Deep vein thrombosis	ICD-10-CM	I82402	Acute embolism and thrombosis of unspecified deep veins of left lower extremity
	Deep vein thrombosis	ICD-10-CM	I82403	Acute embolism and thrombosis of unspecified deep veins of lower extremity, bilateral
	Deep vein thrombosis	ICD-10-CM	I82409	Acute embolism and thrombosis of unspecified deep veins of unspecified lower extremity
	Deep vein thrombosis	ICD-10-CM	I82491	Acute embolism and thrombosis of other specified deep vein of right lower extremity
	Deep vein thrombosis	ICD-10-CM	I82492	Acute embolism and thrombosis of other specified deep vein of left lower extremity
	Deep vein thrombosis	ICD-10-CM	I82493	Acute embolism and thrombosis of other specified deep vein of lower extremity, bilateral
	Deep vein thrombosis	ICD-10-CM	I82499	Acute embolism and thrombosis of other specified deep vein of unspecified lower extremity
	Deep vein thrombosis	ICD-10-CM	I824Y1	Acute embolism and thrombosis of unspecified deep veins of right proximal lower extremity
	Deep vein thrombosis	ICD-10-CM	I824Y2	Acute embolism and thrombosis of unspecified deep veins of left proximal lower extremity
	Deep vein thrombosis	ICD-10-CM	I824Y3	Acute embolism and thrombosis of unspecified deep veins of proximal lower extremity, bilateral
	Deep vein thrombosis	ICD-10-CM	I824Y9	Acute embolism and thrombosis of unspecified deep veins of unspecified proximal lower extremity
	Deep vein thrombosis	ICD-10-CM	I824Z1	Acute embolism and thrombosis of unspecified deep veins of right distal lower extremity
	Deep vein thrombosis	ICD-10-CM	I824Z2	Acute embolism and thrombosis of unspecified deep veins of left distal lower extremity
	Deep vein thrombosis	ICD-10-CM	I824Z3	Acute embolism and thrombosis of unspecified deep veins of distal lower extremity, bilateral
	Deep vein thrombosis	ICD-10-CM	I824Z9	Acute embolism and thrombosis of unspecified deep veins of unspecified distal lower extremity
	Deep vein thrombosis	ICD-10-CM	I82501	Chronic embolism and thrombosis of unspecified deep veins of right lower extremity
	Deep vein thrombosis	ICD-10-CM	I82502	Chronic embolism and thrombosis of unspecified deep veins of left lower extremity
	Deep vein thrombosis	ICD-10-CM	I82503	Chronic embolism and thrombosis of unspecified deep veins of lower extremity, bilateral
	Deep vein thrombosis	ICD-10-CM	I82509	Chronic embolism and thrombosis of unspecified deep veins of unspecified lower extremity
	Deep vein thrombosis	ICD-10-CM	I82591	Chronic embolism and thrombosis of other specified deep vein of right lower extremity
	Deep vein thrombosis	ICD-10-CM	I82592	Chronic embolism and thrombosis of other specified deep vein of left lower extremity
	Deep vein thrombosis	ICD-10-CM	I82593	Chronic embolism and thrombosis of other specified deep vein of lower extremity, bilateral
	Deep vein thrombosis	ICD-10-CM	I82599	Chronic embolism and thrombosis of other specified deep vein of unspecified lower extremity
	Deep vein thrombosis	ICD-10-CM	I825Y1	Chronic embolism and thrombosis of unspecified deep veins of right proximal lower extremity
	Deep vein thrombosis	ICD-10-CM	I825Y2	Chronic embolism and thrombosis of unspecified deep veins of left proximal lower extremity
	Deep vein thrombosis	ICD-10-CM	I825Y3	Chronic embolism and thrombosis of unspecified deep veins of proximal lower extremity, bilateral
	Deep vein thrombosis	ICD-10-CM	I825Y9	Chronic embolism and thrombosis of unspecified deep veins of unspecified proximal lower extremity
	Deep vein thrombosis	ICD-10-CM	I825Z1	Chronic embolism and thrombosis of unspecified deep veins of right distal lower extremity
	Deep vein thrombosis	ICD-10-CM	I825Z2	Chronic embolism and thrombosis of unspecified deep veins of left distal lower extremity
	Deep vein thrombosis	ICD-10-CM	I825Z3	Chronic embolism and thrombosis of unspecified deep veins of distal lower extremity, bilateral
	Deep vein thrombosis	ICD-10-CM	I825Z9	Chronic embolism and thrombosis of unspecified deep veins of unspecified distal lower extremity
	Deep vein thrombosis	ICD-10-CM	I82621	Acute embolism and thrombosis of deep veins of right upper extremity
	Deep vein thrombosis	ICD-10-CM	I82622	Acute embolism and thrombosis of deep veins of left upper extremity
	Deep vein thrombosis	ICD-10-CM	I82623	Acute embolism and thrombosis of deep veins of upper extremity, bilateral
	Deep vein thrombosis	ICD-10-CM	I82629	Acute embolism and thrombosis of deep veins of unspecified upper extremity
	Deep vein thrombosis	ICD-10-CM	I82721	Chronic embolism and thrombosis of deep veins of right upper extremity
	Deep vein thrombosis	ICD-10-CM	I82722	Chronic embolism and thrombosis of deep veins of left upper extremity
	Deep vein thrombosis	ICD-10-CM	I82723	Chronic embolism and thrombosis of deep veins of upper extremity, bilateral
	Deep vein thrombosis	ICD-10-CM	I82729	Chronic embolism and thrombosis of deep veins of unspecified upper extremity
	Myocardial Infarction (MI)	ICD-10-CM	I21	Acute myocardial infarction
	Myocardial Infarction (MI)	ICD-10-CM	I22	SUBSEQUENT ST ELEVATION (STEMI) AND NON-ST ELEVATION (NSTEMI) MYOCARDIAL INFARCTION
	Myocardial Infarction (MI)	ICD-10-CM	I23	Certain current complications following ST elevation (STEMI) and non-ST elevation (NSTEMI) myocardial infarction (within the 28 day period)
	Portal vein thrombosis	ICD-10-CM	I81	Portal vein thrombosis
	Pulmonary embolism	ICD-10-CM	I2601	Septic Pulmonary embolism with acute cor pulmonale
	Pulmonary embolism	ICD-10-CM	I2602	Saddle embolus of pulmonary artery with acute cor pulmonale
	Pulmonary embolism	ICD-10-CM	I2609	Other Pulmonary embolism with acute cor pulmonale
	Pulmonary embolism	ICD-10-CM	I2690	Septic Pulmonary embolism without acute cor pulmonale
	Pulmonary embolism	ICD-10-CM	I2692	Saddle embolus of pulmonary artery without acute cor pulmonale
	Pulmonary embolism	ICD-10-CM	I2699	Other Pulmonary embolism without acute cor pulmonale
	Pulmonary embolism	ICD-10-CM	I2782	Chronic Pulmonary embolism
	Renal vein thrombosis	ICD-10-CM	I823	Embolism and thrombosis of renal vein
	Stroke	ICD-10-CM	G450	Vertebro-basilar artery syndrome	Cerebrovascular Thromboembolic events
	Stroke	ICD-10-CM	G451	Carotid artery syndrome (hemispheric)	Cerebrovascular Thromboembolic events
	Stroke	ICD-10-CM	G453	Amaurosis fugax	Cerebrovascular Thromboembolic events
	Stroke	ICD-10-CM	G458	Other transient cerebral ischemic attacks and related syndromes	Cerebrovascular Thromboembolic events
	Stroke	ICD-10-CM	G459	Transient cerebral ischemic attack, unspecified	Cerebrovascular Thromboembolic events
	Stroke	ICD-10-CM	G460	Middle cerebral artery syndrome	Cerebrovascular Thromboembolic events
	Stroke	ICD-10-CM	G461	Anterior cerebral artery syndrome	Cerebrovascular Thromboembolic events
	Stroke	ICD-10-CM	H3400	Transient retinal artery occlusion, unspecified eye	Cerebrovascular Thromboembolic events
	Stroke	ICD-10-CM	H3401	Transient retinal artery occlusion, right eye	Cerebrovascular Thromboembolic events
	Stroke	ICD-10-CM	H3402	Transient retinal artery occlusion, left eye	Cerebrovascular Thromboembolic events
	Stroke	ICD-10-CM	H3403	Transient retinal artery occlusion, bilateral	Cerebrovascular Thromboembolic events
	Stroke	ICD-10-CM	H3410	Central retinal artery occlusion, unspecified eye	Cerebrovascular Thromboembolic events
	Stroke	ICD-10-CM	H3411	Central retinal artery occlusion, right eye	Cerebrovascular Thromboembolic events
	Stroke	ICD-10-CM	H3412	Central retinal artery occlusion, left eye	Cerebrovascular Thromboembolic events
	Stroke	ICD-10-CM	H3413	Central retinal artery occlusion, bilateral	Cerebrovascular Thromboembolic events
	Stroke	ICD-10-CM	H34211	Partial retinal artery occlusion, right eye	Cerebrovascular Thromboembolic events
	Stroke	ICD-10-CM	H34212	Partial retinal artery occlusion, left eye	Cerebrovascular Thromboembolic events
	Stroke	ICD-10-CM	H34213	Partial retinal artery occlusion, bilateral	Cerebrovascular Thromboembolic events
	Stroke	ICD-10-CM	H34219	Partial retinal artery occlusion, unspecified eye	Cerebrovascular Thromboembolic events
	Stroke	ICD-10-CM	I6300	Cerebral infarction due to thrombosis of unspecified precerebral artery	Cerebrovascular Thromboembolic events
	Stroke	ICD-10-CM	I63011	Cerebral infarction due to thrombosis of right vertebral artery	Cerebrovascular Thromboembolic events
	Stroke	ICD-10-CM	I63012	Cerebral infarction due to thrombosis of left vertebral artery	Cerebrovascular Thromboembolic events
	Stroke	ICD-10-CM	I63013	Cerebral infarction due to thrombosis of bilateral vertebral arteries	Cerebrovascular Thromboembolic events
	Stroke	ICD-10-CM	I63019	Cerebral infarction due to thrombosis of unspecified vertebral artery	Cerebrovascular Thromboembolic events
	Stroke	ICD-10-CM	I6302	Cerebral infarction due to thrombosis of basilar artery	Cerebrovascular Thromboembolic events
	Stroke	ICD-10-CM	I63031	Cerebral infarction due to thrombosis of right carotid artery	Cerebrovascular Thromboembolic events
	Stroke	ICD-10-CM	I63032	Cerebral infarction due to thrombosis of left carotid artery	Cerebrovascular Thromboembolic events
	Stroke	ICD-10-CM	I63033	Cerebral infarction due to thrombosis of bilateral carotid arteries	Cerebrovascular Thromboembolic events
	Stroke	ICD-10-CM	I63039	Cerebral infarction due to thrombosis of unspecified carotid artery	Cerebrovascular Thromboembolic events
	Stroke	ICD-10-CM	I6309	Cerebral infarction due to thrombosis of other precerebral artery	Cerebrovascular Thromboembolic events
	Stroke	ICD-10-CM	I6310	Cerebral infarction due to embolism of unspecified precerebral artery	Cerebrovascular Thromboembolic events
	Stroke	ICD-10-CM	I63111	Cerebral infarction due to embolism of right vertebral artery	Cerebrovascular Thromboembolic events
	Stroke	ICD-10-CM	I63112	Cerebral infarction due to embolism of left vertebral artery	Cerebrovascular Thromboembolic events
	Stroke	ICD-10-CM	I63113	Cerebral infarction due to embolism of bilateral vertebral arteries	Cerebrovascular Thromboembolic events
	Stroke	ICD-10-CM	I63119	Cerebral infarction due to embolism of unspecified vertebral artery	Cerebrovascular Thromboembolic events
	Stroke	ICD-10-CM	I6312	Cerebral infarction due to embolism of basilar artery	Cerebrovascular Thromboembolic events
	Stroke	ICD-10-CM	I63131	Cerebral infarction due to embolism of right carotid artery	Cerebrovascular Thromboembolic events
	Stroke	ICD-10-CM	I63132	Cerebral infarction due to embolism of left carotid artery	Cerebrovascular Thromboembolic events
	Stroke	ICD-10-CM	I63133	Cerebral infarction due to embolism of bilateral carotid arteries	Cerebrovascular Thromboembolic events
	Stroke	ICD-10-CM	I63139	Cerebral infarction due to embolism of unspecified carotid artery	Cerebrovascular Thromboembolic events
	Stroke	ICD-10-CM	I6319	Cerebral infarction due to embolism of other precerebral artery	Cerebrovascular Thromboembolic events
	Stroke	ICD-10-CM	I6320	Cerebral infarction due to unspecified occlusion or stenosis of unspecified precerebral arteries	Cerebrovascular Thromboembolic events
	Stroke	ICD-10-CM	I63211	Cerebral infarction due to unspecified occlusion or stenosis of right vertebral arteries	Cerebrovascular Thromboembolic events
	Stroke	ICD-10-CM	I63212	Cerebral infarction due to unspecified occlusion or stenosis of left vertebral arteries	Cerebrovascular Thromboembolic events
	Stroke	ICD-10-CM	I63213	Cerebral infarction due to unspecified occlusion or stenosis of bilateral vertebral arteries	Cerebrovascular Thromboembolic events
	Stroke	ICD-10-CM	I63219	Cerebral infarction due to unspecified occlusion or stenosis of unspecified vertebral arteries	Cerebrovascular Thromboembolic events
	Stroke	ICD-10-CM	I6322	Cerebral infarction due to unspecified occlusion or stenosis of basilar arteries	Cerebrovascular Thromboembolic events
	Stroke	ICD-10-CM	I63231	Cerebral infarction due to unspecified occlusion or stenosis of right carotid arteries	Cerebrovascular Thromboembolic events
	Stroke	ICD-10-CM	I63232	Cerebral infarction due to unspecified occlusion or stenosis of left carotid arteries	Cerebrovascular Thromboembolic events
	Stroke	ICD-10-CM	I63233	Cerebral infarction due to unspecified occlusion or stenosis of bilateral carotid arteries	Cerebrovascular Thromboembolic events
	Stroke	ICD-10-CM	I63239	Cerebral infarction due to unspecified occlusion or stenosis of unspecified carotid arteries	Cerebrovascular Thromboembolic events
	Stroke	ICD-10-CM	I6329	Cerebral infarction due to unspecified occlusion or stenosis of other precerebral arteries	Cerebrovascular Thromboembolic events
	Stroke	ICD-10-CM	I6330	Cerebral infarction due to thrombosis of unspecified cerebral artery	Cerebrovascular Thromboembolic events
	Stroke	ICD-10-CM	I63311	Cerebral infarction due to thrombosis of right middle cerebral artery	Cerebrovascular Thromboembolic events
	Stroke	ICD-10-CM	I63312	Cerebral infarction due to thrombosis of left middle cerebral artery	Cerebrovascular Thromboembolic events
	Stroke	ICD-10-CM	I63313	Cerebral infarction due to thrombosis of bilateral middle cerebral arteries	Cerebrovascular Thromboembolic events
	Stroke	ICD-10-CM	I63319	Cerebral infarction due to thrombosis of unspecified middle cerebral artery	Cerebrovascular Thromboembolic events
	Stroke	ICD-10-CM	I63321	Cerebral infarction due to thrombosis of right anterior cerebral artery	Cerebrovascular Thromboembolic events
	Stroke	ICD-10-CM	I63322	Cerebral infarction due to thrombosis of left anterior cerebral artery	Cerebrovascular Thromboembolic events
	Stroke	ICD-10-CM	I63323	Cerebral infarction due to thrombosis of bilateral anterior arteries	Cerebrovascular Thromboembolic events
	Stroke	ICD-10-CM	I63329	Cerebral infarction due to thrombosis of unspecified anterior cerebral artery	Cerebrovascular Thromboembolic events
	Stroke	ICD-10-CM	I63331	Cerebral infarction due to thrombosis of right posterior cerebral artery	Cerebrovascular Thromboembolic events
	Stroke	ICD-10-CM	I63332	Cerebral infarction due to thrombosis of left posterior cerebral artery	Cerebrovascular Thromboembolic events
	Stroke	ICD-10-CM	I63333	Cerebral infarction to thrombosis of bilateral posterior arteries	Cerebrovascular Thromboembolic events
	Stroke	ICD-10-CM	I63339	Cerebral infarction due to thrombosis of unspecified posterior cerebral artery	Cerebrovascular Thromboembolic events
	Stroke	ICD-10-CM	I63341	Cerebral infarction due to thrombosis of right cerebellar artery	Cerebrovascular Thromboembolic events
	Stroke	ICD-10-CM	I63342	Cerebral infarction due to thrombosis of left cerebellar artery	Cerebrovascular Thromboembolic events
	Stroke	ICD-10-CM	I63343	Cerebral infarction to thrombosis of bilateral cerebellar arteries	Cerebrovascular Thromboembolic events
	Stroke	ICD-10-CM	I63349	Cerebral infarction due to thrombosis of unspecified cerebellar artery	Cerebrovascular Thromboembolic events
	Stroke	ICD-10-CM	I6339	Cerebral infarction due to thrombosis of other cerebral artery	Cerebrovascular Thromboembolic events
	Stroke	ICD-10-CM	I6340	Cerebral infarction due to embolism of unspecified cerebral artery	Cerebrovascular Thromboembolic events
	Stroke	ICD-10-CM	I63411	Cerebral infarction due to embolism of right middle cerebral artery	Cerebrovascular Thromboembolic events
	Stroke	ICD-10-CM	I63412	Cerebral infarction due to embolism of left middle cerebral artery	Cerebrovascular Thromboembolic events
	Stroke	ICD-10-CM	I63413	Cerebral infarction due to embolism of bilateral middle cerebral arteries	Cerebrovascular Thromboembolic events
	Stroke	ICD-10-CM	I63419	Cerebral infarction due to embolism of unspecified middle cerebral artery	Cerebrovascular Thromboembolic events
	Stroke	ICD-10-CM	I63421	Cerebral infarction due to embolism of right anterior cerebral artery	Cerebrovascular Thromboembolic events
	Stroke	ICD-10-CM	I63422	Cerebral infarction due to embolism of left anterior cerebral artery	Cerebrovascular Thromboembolic events
	Stroke	ICD-10-CM	I63423	Cerebral infarction due to embolism of bilateral anterior cerebral arteries	Cerebrovascular Thromboembolic events
	Stroke	ICD-10-CM	I63429	Cerebral infarction due to embolism of unspecified anterior cerebral artery	Cerebrovascular Thromboembolic events
	Stroke	ICD-10-CM	I63431	Cerebral infarction due to embolism of right posterior cerebral artery	Cerebrovascular Thromboembolic events
	Stroke	ICD-10-CM	I63432	Cerebral infarction due to embolism of left posterior cerebral artery	Cerebrovascular Thromboembolic events
	Stroke	ICD-10-CM	I63433	Cerebral infarction due to embolism of bilateral posterior cerebral arteries	Cerebrovascular Thromboembolic events
	Stroke	ICD-10-CM	I63439	Cerebral infarction due to embolism of unspecified posterior cerebral artery	Cerebrovascular Thromboembolic events
	Stroke	ICD-10-CM	I63441	Cerebral infarction due to embolism of right cerebellar artery	Cerebrovascular Thromboembolic events
	Stroke	ICD-10-CM	I63442	Cerebral infarction due to embolism of left cerebellar artery	Cerebrovascular Thromboembolic events
	Stroke	ICD-10-CM	I63443	Cerebral infarction due to embolism of bilateral cerebellar arteries	Cerebrovascular Thromboembolic events
	Stroke	ICD-10-CM	I63449	Cerebral infarction due to embolism of unspecified cerebellar artery	Cerebrovascular Thromboembolic events
	Stroke	ICD-10-CM	I6349	Cerebral infarction due to embolism of unspecified cerebellar artery	Cerebrovascular Thromboembolic events
	Stroke	ICD-10-CM	I6350	Cerebral infarction due to unspecified occlusion or stenosis of unspecified cerebral artery	Cerebrovascular Thromboembolic events
	Stroke	ICD-10-CM	I63511	Cerebral infarction due to unspecified occlusion or stenosis of right middle cerebral artery	Cerebrovascular Thromboembolic events
	Stroke	ICD-10-CM	I63512	Cerebral infarction due to unspecified occlusion or stenosis of left middle cerebral artery	Cerebrovascular Thromboembolic events
	Stroke	ICD-10-CM	I63513	Cerebral infarction due to unspecified occlusion or stenosis of bilateral middle arteries	Cerebrovascular Thromboembolic events
	Stroke	ICD-10-CM	I63519	Cerebral infarction due to unspecified occlusion or stenosis of unspecified middle cerebral artery	Cerebrovascular Thromboembolic events
	Stroke	ICD-10-CM	I63521	Cerebral infarction due to unspecified occlusion or stenosis of right anterior cerebral artery	Cerebrovascular Thromboembolic events
	Stroke	ICD-10-CM	I63522	Cerebral infarction due to unspecified occlusion or stenosis of left anterior cerebral artery	Cerebrovascular Thromboembolic events
	Stroke	ICD-10-CM	I63523	Cerebral infarction due to unspecified occlusion or stenosis of bilateral anterior arteries	Cerebrovascular Thromboembolic events
	Stroke	ICD-10-CM	I63529	Cerebral infarction due to unspecified occlusion or stenosis of unspecified anterior cerebral artery	Cerebrovascular Thromboembolic events
	Stroke	ICD-10-CM	I63531	Cerebral infarction due to unspecified occlusion or stenosis of right posterior cerebral artery	Cerebrovascular Thromboembolic events
	Stroke	ICD-10-CM	I63532	Cerebral infarction due to unspecified occlusion or stenosis of left posterior cerebral artery	Cerebrovascular Thromboembolic events
	Stroke	ICD-10-CM	I63533	Cerebral infarction due to unspecified occlusion or stenosis of bilateral posterior arteries	Cerebrovascular Thromboembolic events
	Stroke	ICD-10-CM	I63539	Cerebral infarction due to unspecified occlusion or stenosis of unspecified posterior cerebral artery	Cerebrovascular Thromboembolic events
	Stroke	ICD-10-CM	I63541	Cerebral infarction due to unspecified occlusion or stenosis of right cerebellar artery	Cerebrovascular Thromboembolic events
	Stroke	ICD-10-CM	I63542	Cerebral infarction due to unspecified occlusion or stenosis of left cerebellar artery	Cerebrovascular Thromboembolic events
	Stroke	ICD-10-CM	I63543	Cerebral infarction due to unspecified occlusion or stenosis of bilateral cerebellar arteries	Cerebrovascular Thromboembolic events
	Stroke	ICD-10-CM	I63549	Cerebral infarction due to unspecified occlusion or stenosis of unspecified cerebellar artery	Cerebrovascular Thromboembolic events
	Stroke	ICD-10-CM	I6359	Cerebral infarction due to unspecified occlusion or stenosis of other cerebral artery	Cerebrovascular Thromboembolic events
	Stroke	ICD-10-CM	I636	Cerebral infarction due to cerebral venous thrombosis, nonpyogenic	Cerebrovascular Thromboembolic events
	Stroke	ICD-10-CM	I638	Other cerebral infarction	Cerebrovascular Thromboembolic events
	Stroke	ICD-10-CM	I639	Cerebral infarction, unspecified	Cerebrovascular Thromboembolic events
	Stroke	ICD-10-CM	I67841	Reversible cerebrovascular vasoconstriction syndrome	Cerebrovascular Thromboembolic events
	Stroke	ICD-10-CM	I67848	Other cerebrovascular vasospasm and vasoconstriction	Cerebrovascular Thromboembolic events
	Cerebral venous thrombosis	ICD-10-CM	I636	Cerebral infarction due to cerebral venous thrombosis, nonpyogenic
	Cerebral venous thrombosis	ICD-10-CM	O873	Cerebral venous thrombosis in the puerperium
	Arterial thrombosis	ICD-10-CM	I74	Arterial embolism and thrombosis
	Sinus thrombosis	ICD-10-CM	I676	Nonpyogenic thrombosis of intracranial venous system

## Sheet: Skeletal, ocular, neurological 
	Disease	Code Type	Code	Description	Conditions
	Skeletal Conditions	ICD-10-CM	M8000XA	Age-related osteoporosis with current pathological fracture, unspecified site, initial encounter for fracture	Osteoporosis
	Skeletal Conditions	ICD-10-CM	M8000XD	Age-related osteoporosis with current pathological fracture, unspecified site, subsequent encounter for fracture with routine healing	Osteoporosis
	Skeletal Conditions	ICD-10-CM	M8000XG	Age-related osteoporosis with current pathological fracture, unspecified site, subsequent encounter for fracture with delayed healing	Osteoporosis
	Skeletal Conditions	ICD-10-CM	M8000XK	Age-related osteoporosis with current pathological fracture, unspecified site, subsequent encounter for fracture with nonunion	Osteoporosis
	Skeletal Conditions	ICD-10-CM	M8000XP	Age-related osteoporosis with current pathological fracture, unspecified site, subsequent encounter for fracture with malunion	Osteoporosis
	Skeletal Conditions	ICD-10-CM	M8000XS	Age-related osteoporosis with current pathological fracture, unspecified site, sequela	Osteoporosis
	Skeletal Conditions	ICD-10-CM	M80011A	Age-related osteoporosis with current pathological fracture, right shoulder, initial encounter for fracture	Osteoporosis
	Skeletal Conditions	ICD-10-CM	M80011D	Age-related osteoporosis with current pathological fracture, right shoulder, subsequent encounter for fracture with routine healing	Osteoporosis
	Skeletal Conditions	ICD-10-CM	M80011G	Age-related osteoporosis with current pathological fracture, right shoulder, subsequent encounter for fracture with delayed healing	Osteoporosis
	Skeletal Conditions	ICD-10-CM	M80011K	Age-related osteoporosis with current pathological fracture, right shoulder, subsequent encounter for fracture with nonunion	Osteoporosis
	Skeletal Conditions	ICD-10-CM	M80011P	Age-related osteoporosis with current pathological fracture, right shoulder, subsequent encounter for fracture with malunion	Osteoporosis
	Skeletal Conditions	ICD-10-CM	M80011S	Age-related osteoporosis with current pathological fracture, right shoulder, sequela	Osteoporosis
	Skeletal Conditions	ICD-10-CM	M80012A	Age-related osteoporosis with current pathological fracture, left shoulder, initial encounter for fracture	Osteoporosis
	Skeletal Conditions	ICD-10-CM	M80012D	Age-related osteoporosis with current pathological fracture, left shoulder, subsequent encounter for fracture with routine healing	Osteoporosis
	Skeletal Conditions	ICD-10-CM	M80012G	Age-related osteoporosis with current pathological fracture, left shoulder, subsequent encounter for fracture with delayed healing	Osteoporosis
	Skeletal Conditions	ICD-10-CM	M80012K	Age-related osteoporosis with current pathological fracture, left shoulder, subsequent encounter for fracture with nonunion	Osteoporosis
	Skeletal Conditions	ICD-10-CM	M80012P	Age-related osteoporosis with current pathological fracture, left shoulder, subsequent encounter for fracture with malunion	Osteoporosis
	Skeletal Conditions	ICD-10-CM	M80012S	Age-related osteoporosis with current pathological fracture, left shoulder, sequela	Osteoporosis
	Skeletal Conditions	ICD-10-CM	M80019A	Age-related osteoporosis with current pathological fracture, unspecified shoulder, initial encounter for fracture	Osteoporosis
	Skeletal Conditions	ICD-10-CM	M80019D	Age-related osteoporosis with current pathological fracture, unspecified shoulder, subsequent encounter for fracture with routine healing	Osteoporosis
	Skeletal Conditions	ICD-10-CM	M80019G	Age-related osteoporosis with current pathological fracture, unspecified shoulder, subsequent encounter for fracture with delayed healing	Osteoporosis
	Skeletal Conditions	ICD-10-CM	M80019K	Age-related osteoporosis with current pathological fracture, unspecified shoulder, subsequent encounter for fracture with nonunion	Osteoporosis
	Skeletal Conditions	ICD-10-CM	M80019P	Age-related osteoporosis with current pathological fracture, unspecified shoulder, subsequent encounter for fracture with malunion	Osteoporosis
	Skeletal Conditions	ICD-10-CM	M80019S	Age-related osteoporosis with current pathological fracture, unspecified shoulder, sequela	Osteoporosis
	Skeletal Conditions	ICD-10-CM	M80021A	Age-related osteoporosis with current pathological fracture, right humerus, initial encounter for fracture	Osteoporosis
	Skeletal Conditions	ICD-10-CM	M80021D	Age-related osteoporosis with current pathological fracture, right humerus, subsequent encounter for fracture with routine healing	Osteoporosis
	Skeletal Conditions	ICD-10-CM	M80021G	Age-related osteoporosis with current pathological fracture, right humerus, subsequent encounter for fracture with delayed healing	Osteoporosis
	Skeletal Conditions	ICD-10-CM	M80021K	Age-related osteoporosis with current pathological fracture, right humerus, subsequent encounter for fracture with nonunion	Osteoporosis
	Skeletal Conditions	ICD-10-CM	M80021P	Age-related osteoporosis with current pathological fracture, right humerus, subsequent encounter for fracture with malunion	Osteoporosis
	Skeletal Conditions	ICD-10-CM	M80021S	Age-related osteoporosis with current pathological fracture, right humerus, sequela	Osteoporosis
	Skeletal Conditions	ICD-10-CM	M80022A	Age-related osteoporosis with current pathological fracture, left humerus, initial encounter for fracture	Osteoporosis
	Skeletal Conditions	ICD-10-CM	M80022D	Age-related osteoporosis with current pathological fracture, left humerus, subsequent encounter for fracture with routine healing	Osteoporosis
	Skeletal Conditions	ICD-10-CM	M80022G	Age-related osteoporosis with current pathological fracture, left humerus, subsequent encounter for fracture with delayed healing	Osteoporosis
	Skeletal Conditions	ICD-10-CM	M80022K	Age-related osteoporosis with current pathological fracture, left humerus, subsequent encounter for fracture with nonunion	Osteoporosis
	Skeletal Conditions	ICD-10-CM	M80022P	Age-related osteoporosis with current pathological fracture, left humerus, subsequent encounter for fracture with malunion	Osteoporosis
	Skeletal Conditions	ICD-10-CM	M80022S	Age-related osteoporosis with current pathological fracture, left humerus, sequela	Osteoporosis
	Skeletal Conditions	ICD-10-CM	M80029A	Age-related osteoporosis with current pathological fracture, unspecified humerus, initial encounter for fracture	Osteoporosis
	Skeletal Conditions	ICD-10-CM	M80029D	Age-related osteoporosis with current pathological fracture, unspecified humerus, subsequent encounter for fracture with routine healing	Osteoporosis
	Skeletal Conditions	ICD-10-CM	M80029G	Age-related osteoporosis with current pathological fracture, unspecified humerus, subsequent encounter for fracture with delayed healing	Osteoporosis
	Skeletal Conditions	ICD-10-CM	M80029K	Age-related osteoporosis with current pathological fracture, unspecified humerus, subsequent encounter for fracture with nonunion	Osteoporosis
	Skeletal Conditions	ICD-10-CM	M80029P	Age-related osteoporosis with current pathological fracture, unspecified humerus, subsequent encounter for fracture with malunion	Osteoporosis
	Skeletal Conditions	ICD-10-CM	M80029S	Age-related osteoporosis with current pathological fracture, unspecified humerus, sequela	Osteoporosis
	Skeletal Conditions	ICD-10-CM	M80031A	Age-related osteoporosis with current pathological fracture, right forearm, initial encounter for fracture	Osteoporosis
	Skeletal Conditions	ICD-10-CM	M80031D	Age-related osteoporosis with current pathological fracture, right forearm, subsequent encounter for fracture with routine healing	Osteoporosis
	Skeletal Conditions	ICD-10-CM	M80031G	Age-related osteoporosis with current pathological fracture, right forearm, subsequent encounter for fracture with delayed healing	Osteoporosis
	Skeletal Conditions	ICD-10-CM	M80031K	Age-related osteoporosis with current pathological fracture, right forearm, subsequent encounter for fracture with nonunion	Osteoporosis
	Skeletal Conditions	ICD-10-CM	M80031P	Age-related osteoporosis with current pathological fracture, right forearm, subsequent encounter for fracture with malunion	Osteoporosis
	Skeletal Conditions	ICD-10-CM	M80031S	Age-related osteoporosis with current pathological fracture, right forearm, sequela	Osteoporosis
	Skeletal Conditions	ICD-10-CM	M80032A	Age-related osteoporosis with current pathological fracture, left forearm, initial encounter for fracture	Osteoporosis
	Skeletal Conditions	ICD-10-CM	M80032D	Age-related osteoporosis with current pathological fracture, left forearm, subsequent encounter for fracture with routine healing	Osteoporosis
	Skeletal Conditions	ICD-10-CM	M80032G	Age-related osteoporosis with current pathological fracture, left forearm, subsequent encounter for fracture with delayed healing	Osteoporosis
	Skeletal Conditions	ICD-10-CM	M80032K	Age-related osteoporosis with current pathological fracture, left forearm, subsequent encounter for fracture with nonunion	Osteoporosis
	Skeletal Conditions	ICD-10-CM	M80032P	Age-related osteoporosis with current pathological fracture, left forearm, subsequent encounter for fracture with malunion	Osteoporosis
	Skeletal Conditions	ICD-10-CM	M80032S	Age-related osteoporosis with current pathological fracture, left forearm, sequela	Osteoporosis
	Skeletal Conditions	ICD-10-CM	M80039A	Age-related osteoporosis with current pathological fracture, unspecified forearm, initial encounter for fracture	Osteoporosis
	Skeletal Conditions	ICD-10-CM	M80039D	Age-related osteoporosis with current pathological fracture, unspecified forearm, subsequent encounter for fracture with routine healing	Osteoporosis
	Skeletal Conditions	ICD-10-CM	M80039G	Age-related osteoporosis with current pathological fracture, unspecified forearm, subsequent encounter for fracture with delayed healing	Osteoporosis
	Skeletal Conditions	ICD-10-CM	M80039K	Age-related osteoporosis with current pathological fracture, unspecified forearm, subsequent encounter for fracture with nonunion	Osteoporosis
	Skeletal Conditions	ICD-10-CM	M80039P	Age-related osteoporosis with current pathological fracture, unspecified forearm, subsequent encounter for fracture with malunion	Osteoporosis
	Skeletal Conditions	ICD-10-CM	M80039S	Age-related osteoporosis with current pathological fracture, unspecified forearm, sequela	Osteoporosis
	Skeletal Conditions	ICD-10-CM	M80041A	Age-related osteoporosis with current pathological fracture, right hand, initial encounter for fracture	Osteoporosis
	Skeletal Conditions	ICD-10-CM	M80041D	Age-related osteoporosis with current pathological fracture, right hand, subsequent encounter for fracture with routine healing	Osteoporosis
	Skeletal Conditions	ICD-10-CM	M80041G	Age-related osteoporosis with current pathological fracture, right hand, subsequent encounter for fracture with delayed healing	Osteoporosis
	Skeletal Conditions	ICD-10-CM	M80041K	Age-related osteoporosis with current pathological fracture, right hand, subsequent encounter for fracture with nonunion	Osteoporosis
	Skeletal Conditions	ICD-10-CM	M80041P	Age-related osteoporosis with current pathological fracture, right hand, subsequent encounter for fracture with malunion	Osteoporosis
	Skeletal Conditions	ICD-10-CM	M80041S	Age-related osteoporosis with current pathological fracture, right hand, sequela	Osteoporosis
	Skeletal Conditions	ICD-10-CM	M80042A	Age-related osteoporosis with current pathological fracture, left hand, initial encounter for fracture	Osteoporosis
	Skeletal Conditions	ICD-10-CM	M80042D	Age-related osteoporosis with current pathological fracture, left hand, subsequent encounter for fracture with routine healing	Osteoporosis
	Skeletal Conditions	ICD-10-CM	M80042G	Age-related osteoporosis with current pathological fracture, left hand, subsequent encounter for fracture with delayed healing	Osteoporosis
	Skeletal Conditions	ICD-10-CM	M80042K	Age-related osteoporosis with current pathological fracture, left hand, subsequent encounter for fracture with nonunion	Osteoporosis
	Skeletal Conditions	ICD-10-CM	M80042P	Age-related osteoporosis with current pathological fracture, left hand, subsequent encounter for fracture with malunion	Osteoporosis
	Skeletal Conditions	ICD-10-CM	M80042S	Age-related osteoporosis with current pathological fracture, left hand, sequela	Osteoporosis
	Skeletal Conditions	ICD-10-CM	M80049A	Age-related osteoporosis with current pathological fracture, unspecified hand, initial encounter for fracture	Osteoporosis
	Skeletal Conditions	ICD-10-CM	M80049D	Age-related osteoporosis with current pathological fracture, unspecified hand, subsequent encounter for fracture with routine healing	Osteoporosis
	Skeletal Conditions	ICD-10-CM	M80049G	Age-related osteoporosis with current pathological fracture, unspecified hand, subsequent encounter for fracture with delayed healing	Osteoporosis
	Skeletal Conditions	ICD-10-CM	M80049K	Age-related osteoporosis with current pathological fracture, unspecified hand, subsequent encounter for fracture with nonunion	Osteoporosis
	Skeletal Conditions	ICD-10-CM	M80049P	Age-related osteoporosis with current pathological fracture, unspecified hand, subsequent encounter for fracture with malunion	Osteoporosis
	Skeletal Conditions	ICD-10-CM	M80049S	Age-related osteoporosis with current pathological fracture, unspecified hand, sequela	Osteoporosis
	Skeletal Conditions	ICD-10-CM	M80051A	Age-related osteoporosis with current pathological fracture, right femur, initial encounter for fracture	Osteoporosis
	Skeletal Conditions	ICD-10-CM	M80051D	Age-related osteoporosis with current pathological fracture, right femur, subsequent encounter for fracture with routine healing	Osteoporosis
	Skeletal Conditions	ICD-10-CM	M80051G	Age-related osteoporosis with current pathological fracture, right femur, subsequent encounter for fracture with delayed healing	Osteoporosis
	Skeletal Conditions	ICD-10-CM	M80051K	Age-related osteoporosis with current pathological fracture, right femur, subsequent encounter for fracture with nonunion	Osteoporosis
	Skeletal Conditions	ICD-10-CM	M80051P	Age-related osteoporosis with current pathological fracture, right femur, subsequent encounter for fracture with malunion	Osteoporosis
	Skeletal Conditions	ICD-10-CM	M80051S	Age-related osteoporosis with current pathological fracture, right femur, sequela	Osteoporosis
	Skeletal Conditions	ICD-10-CM	M80052A	Age-related osteoporosis with current pathological fracture, left femur, initial encounter for fracture	Osteoporosis
	Skeletal Conditions	ICD-10-CM	M80052D	Age-related osteoporosis with current pathological fracture, left femur, subsequent encounter for fracture with routine healing	Osteoporosis
	Skeletal Conditions	ICD-10-CM	M80052G	Age-related osteoporosis with current pathological fracture, left femur, subsequent encounter for fracture with delayed healing	Osteoporosis
	Skeletal Conditions	ICD-10-CM	M80052K	Age-related osteoporosis with current pathological fracture, left femur, subsequent encounter for fracture with nonunion	Osteoporosis
	Skeletal Conditions	ICD-10-CM	M80052P	Age-related osteoporosis with current pathological fracture, left femur, subsequent encounter for fracture with malunion	Osteoporosis
	Skeletal Conditions	ICD-10-CM	M80052S	Age-related osteoporosis with current pathological fracture, left femur, sequela	Osteoporosis
	Skeletal Conditions	ICD-10-CM	M80059A	Age-related osteoporosis with current pathological fracture, unspecified femur, initial encounter for fracture	Osteoporosis
	Skeletal Conditions	ICD-10-CM	M80059D	Age-related osteoporosis with current pathological fracture, unspecified femur, subsequent encounter for fracture with routine healing	Osteoporosis
	Skeletal Conditions	ICD-10-CM	M80059G	Age-related osteoporosis with current pathological fracture, unspecified femur, subsequent encounter for fracture with delayed healing	Osteoporosis
	Skeletal Conditions	ICD-10-CM	M80059K	Age-related osteoporosis with current pathological fracture, unspecified femur, subsequent encounter for fracture with nonunion	Osteoporosis
	Skeletal Conditions	ICD-10-CM	M80059P	Age-related osteoporosis with current pathological fracture, unspecified femur, subsequent encounter for fracture with malunion	Osteoporosis
	Skeletal Conditions	ICD-10-CM	M80059S	Age-related osteoporosis with current pathological fracture, unspecified femur, sequela	Osteoporosis
	Skeletal Conditions	ICD-10-CM	M80061A	Age-related osteoporosis with current pathological fracture, right lower leg, initial encounter for fracture	Osteoporosis
	Skeletal Conditions	ICD-10-CM	M80061D	Age-related osteoporosis with current pathological fracture, right lower leg, subsequent encounter for fracture with routine healing	Osteoporosis
	Skeletal Conditions	ICD-10-CM	M80061G	Age-related osteoporosis with current pathological fracture, right lower leg, subsequent encounter for fracture with delayed healing	Osteoporosis
	Skeletal Conditions	ICD-10-CM	M80061K	Age-related osteoporosis with current pathological fracture, right lower leg, subsequent encounter for fracture with nonunion	Osteoporosis
	Skeletal Conditions	ICD-10-CM	M80061P	Age-related osteoporosis with current pathological fracture, right lower leg, subsequent encounter for fracture with malunion	Osteoporosis
	Skeletal Conditions	ICD-10-CM	M80061S	Age-related osteoporosis with current pathological fracture, right lower leg, sequela	Osteoporosis
	Skeletal Conditions	ICD-10-CM	M80062A	Age-related osteoporosis with current pathological fracture, left lower leg, initial encounter for fracture	Osteoporosis
	Skeletal Conditions	ICD-10-CM	M80062D	Age-related osteoporosis with current pathological fracture, left lower leg, subsequent encounter for fracture with routine healing	Osteoporosis
	Skeletal Conditions	ICD-10-CM	M80062G	Age-related osteoporosis with current pathological fracture, left lower leg, subsequent encounter for fracture with delayed healing	Osteoporosis
	Skeletal Conditions	ICD-10-CM	M80062K	Age-related osteoporosis with current pathological fracture, left lower leg, subsequent encounter for fracture with nonunion	Osteoporosis
	Skeletal Conditions	ICD-10-CM	M80062P	Age-related osteoporosis with current pathological fracture, left lower leg, subsequent encounter for fracture with malunion	Osteoporosis
	Skeletal Conditions	ICD-10-CM	M80062S	Age-related osteoporosis with current pathological fracture, left lower leg, sequela	Osteoporosis
	Skeletal Conditions	ICD-10-CM	M80069A	Age-related osteoporosis with current pathological fracture, unspecified lower leg, initial encounter for fracture	Osteoporosis
	Skeletal Conditions	ICD-10-CM	M80069D	Age-related osteoporosis with current pathological fracture, unspecified lower leg, subsequent encounter for fracture with routine healing	Osteoporosis
	Skeletal Conditions	ICD-10-CM	M80069G	Age-related osteoporosis with current pathological fracture, unspecified lower leg, subsequent encounter for fracture with delayed healing	Osteoporosis
	Skeletal Conditions	ICD-10-CM	M80069K	Age-related osteoporosis with current pathological fracture, unspecified lower leg, subsequent encounter for fracture with nonunion	Osteoporosis
	Skeletal Conditions	ICD-10-CM	M80069P	Age-related osteoporosis with current pathological fracture, unspecified lower leg, subsequent encounter for fracture with malunion	Osteoporosis
	Skeletal Conditions	ICD-10-CM	M80069S	Age-related osteoporosis with current pathological fracture, unspecified lower leg, sequela	Osteoporosis
	Skeletal Conditions	ICD-10-CM	M80071A	Age-related osteoporosis with current pathological fracture, right ankle and foot, initial encounter for fracture	Osteoporosis
	Skeletal Conditions	ICD-10-CM	M80071D	Age-related osteoporosis with current pathological fracture, right ankle and foot, subsequent encounter for fracture with routine healing	Osteoporosis
	Skeletal Conditions	ICD-10-CM	M80071G	Age-related osteoporosis with current pathological fracture, right ankle and foot, subsequent encounter for fracture with delayed healing	Osteoporosis
	Skeletal Conditions	ICD-10-CM	M80071K	Age-related osteoporosis with current pathological fracture, right ankle and foot, subsequent encounter for fracture with nonunion	Osteoporosis
	Skeletal Conditions	ICD-10-CM	M80071P	Age-related osteoporosis with current pathological fracture, right ankle and foot, subsequent encounter for fracture with malunion	Osteoporosis
	Skeletal Conditions	ICD-10-CM	M80071S	Age-related osteoporosis with current pathological fracture, right ankle and foot, sequela	Osteoporosis
	Skeletal Conditions	ICD-10-CM	M80072A	Age-related osteoporosis with current pathological fracture, left ankle and foot, initial encounter for fracture	Osteoporosis
	Skeletal Conditions	ICD-10-CM	M80072D	Age-related osteoporosis with current pathological fracture, left ankle and foot, subsequent encounter for fracture with routine healing	Osteoporosis
	Skeletal Conditions	ICD-10-CM	M80072G	Age-related osteoporosis with current pathological fracture, left ankle and foot, subsequent encounter for fracture with delayed healing	Osteoporosis
	Skeletal Conditions	ICD-10-CM	M80072K	Age-related osteoporosis with current pathological fracture, left ankle and foot, subsequent encounter for fracture with nonunion	Osteoporosis
	Skeletal Conditions	ICD-10-CM	M80072P	Age-related osteoporosis with current pathological fracture, left ankle and foot, subsequent encounter for fracture with malunion	Osteoporosis
	Skeletal Conditions	ICD-10-CM	M80072S	Age-related osteoporosis with current pathological fracture, left ankle and foot, sequela	Osteoporosis
	Skeletal Conditions	ICD-10-CM	M80079A	Age-related osteoporosis with current pathological fracture, unspecified ankle and foot, initial encounter for fracture	Osteoporosis
	Skeletal Conditions	ICD-10-CM	M80079D	Age-related osteoporosis with current pathological fracture, unspecified ankle and foot, subsequent encounter for fracture with routine healing	Osteoporosis
	Skeletal Conditions	ICD-10-CM	M80079G	Age-related osteoporosis with current pathological fracture, unspecified ankle and foot, subsequent encounter for fracture with delayed healing	Osteoporosis
	Skeletal Conditions	ICD-10-CM	M80079K	Age-related osteoporosis with current pathological fracture, unspecified ankle and foot, subsequent encounter for fracture with nonunion	Osteoporosis
	Skeletal Conditions	ICD-10-CM	M80079P	Age-related osteoporosis with current pathological fracture, unspecified ankle and foot, subsequent encounter for fracture with malunion	Osteoporosis
	Skeletal Conditions	ICD-10-CM	M80079S	Age-related osteoporosis with current pathological fracture, unspecified ankle and foot, sequela	Osteoporosis
	Skeletal Conditions	ICD-10-CM	M8008XA	Age-related osteoporosis with current pathological fracture, vertebra(e), initial encounter for fracture	Osteoporosis
	Skeletal Conditions	ICD-10-CM	M8008XD	Age-related osteoporosis with current pathological fracture, vertebra(e), subsequent encounter for fracture with routine healing	Osteoporosis
	Skeletal Conditions	ICD-10-CM	M8008XG	Age-related osteoporosis with current pathological fracture, vertebra(e), subsequent encounter for fracture with delayed healing	Osteoporosis
	Skeletal Conditions	ICD-10-CM	M8008XK	Age-related osteoporosis with current pathological fracture, vertebra(e), subsequent encounter for fracture with nonunion	Osteoporosis
	Skeletal Conditions	ICD-10-CM	M8008XP	Age-related osteoporosis with current pathological fracture, vertebra(e), subsequent encounter for fracture with malunion	Osteoporosis
	Skeletal Conditions	ICD-10-CM	M8008XS	Age-related osteoporosis with current pathological fracture, vertebra(e), sequela	Osteoporosis
	Skeletal Conditions	ICD-10-CM	M8080XA	Other osteoporosis with current pathological fracture, unspecified site, initial encounter for fracture	Osteoporosis
	Skeletal Conditions	ICD-10-CM	M8080XD	Other osteoporosis with current pathological fracture, unspecified site, subsequent encounter for fracture with routine healing	Osteoporosis
	Skeletal Conditions	ICD-10-CM	M8080XG	Other osteoporosis with current pathological fracture, unspecified site, subsequent encounter for fracture with delayed healing	Osteoporosis
	Skeletal Conditions	ICD-10-CM	M8080XK	Other osteoporosis with current pathological fracture, unspecified site, subsequent encounter for fracture with nonunion	Osteoporosis
	Skeletal Conditions	ICD-10-CM	M8080XP	Other osteoporosis with current pathological fracture, unspecified site, subsequent encounter for fracture with malunion	Osteoporosis
	Skeletal Conditions	ICD-10-CM	M8080XS	Other osteoporosis with current pathological fracture, unspecified site, sequela	Osteoporosis
	Skeletal Conditions	ICD-10-CM	M80811A	Other osteoporosis with current pathological fracture, right shoulder, initial encounter for fracture	Osteoporosis
	Skeletal Conditions	ICD-10-CM	M80811D	Other osteoporosis with current pathological fracture, right shoulder, subsequent encounter for fracture with routine healing	Osteoporosis
	Skeletal Conditions	ICD-10-CM	M80811G	Other osteoporosis with current pathological fracture, right shoulder, subsequent encounter for fracture with delayed healing	Osteoporosis
	Skeletal Conditions	ICD-10-CM	M80811K	Other osteoporosis with current pathological fracture, right shoulder, subsequent encounter for fracture with nonunion	Osteoporosis
	Skeletal Conditions	ICD-10-CM	M80811P	Other osteoporosis with current pathological fracture, right shoulder, subsequent encounter for fracture with malunion	Osteoporosis
	Skeletal Conditions	ICD-10-CM	M80811S	Other osteoporosis with current pathological fracture, right shoulder, sequela	Osteoporosis
	Skeletal Conditions	ICD-10-CM	M80812A	Other osteoporosis with current pathological fracture, left shoulder, initial encounter for fracture	Osteoporosis
	Skeletal Conditions	ICD-10-CM	M80812D	Other osteoporosis with current pathological fracture, left shoulder, subsequent encounter for fracture with routine healing	Osteoporosis
	Skeletal Conditions	ICD-10-CM	M80812G	Other osteoporosis with current pathological fracture, left shoulder, subsequent encounter for fracture with delayed healing	Osteoporosis
	Skeletal Conditions	ICD-10-CM	M80812K	Other osteoporosis with current pathological fracture, left shoulder, subsequent encounter for fracture with nonunion	Osteoporosis
	Skeletal Conditions	ICD-10-CM	M80812P	Other osteoporosis with current pathological fracture, left shoulder, subsequent encounter for fracture with malunion	Osteoporosis
	Skeletal Conditions	ICD-10-CM	M80812S	Other osteoporosis with current pathological fracture, left shoulder, sequela	Osteoporosis
	Skeletal Conditions	ICD-10-CM	M80819A	Other osteoporosis with current pathological fracture, unspecified shoulder, initial encounter for fracture	Osteoporosis
	Skeletal Conditions	ICD-10-CM	M80819D	Other osteoporosis with current pathological fracture, unspecified shoulder, subsequent encounter for fracture with routine healing	Osteoporosis
	Skeletal Conditions	ICD-10-CM	M80819G	Other osteoporosis with current pathological fracture, unspecified shoulder, subsequent encounter for fracture with delayed healing	Osteoporosis
	Skeletal Conditions	ICD-10-CM	M80819K	Other osteoporosis with current pathological fracture, unspecified shoulder, subsequent encounter for fracture with nonunion	Osteoporosis
	Skeletal Conditions	ICD-10-CM	M80819P	Other osteoporosis with current pathological fracture, unspecified shoulder, subsequent encounter for fracture with malunion	Osteoporosis
	Skeletal Conditions	ICD-10-CM	M80819S	Other osteoporosis with current pathological fracture, unspecified shoulder, sequela	Osteoporosis
	Skeletal Conditions	ICD-10-CM	M80821A	Other osteoporosis with current pathological fracture, right humerus, initial encounter for fracture	Osteoporosis
	Skeletal Conditions	ICD-10-CM	M80821D	Other osteoporosis with current pathological fracture, right humerus, subsequent encounter for fracture with routine healing	Osteoporosis
	Skeletal Conditions	ICD-10-CM	M80821G	Other osteoporosis with current pathological fracture, right humerus, subsequent encounter for fracture with delayed healing	Osteoporosis
	Skeletal Conditions	ICD-10-CM	M80821K	Other osteoporosis with current pathological fracture, right humerus, subsequent encounter for fracture with nonunion	Osteoporosis
	Skeletal Conditions	ICD-10-CM	M80821P	Other osteoporosis with current pathological fracture, right humerus, subsequent encounter for fracture with malunion	Osteoporosis
	Skeletal Conditions	ICD-10-CM	M80821S	Other osteoporosis with current pathological fracture, right humerus, sequela	Osteoporosis
	Skeletal Conditions	ICD-10-CM	M80822A	Other osteoporosis with current pathological fracture, left humerus, initial encounter for fracture	Osteoporosis
	Skeletal Conditions	ICD-10-CM	M80822D	Other osteoporosis with current pathological fracture, left humerus, subsequent encounter for fracture with routine healing	Osteoporosis
	Skeletal Conditions	ICD-10-CM	M80822G	Other osteoporosis with current pathological fracture, left humerus, subsequent encounter for fracture with delayed healing	Osteoporosis
	Skeletal Conditions	ICD-10-CM	M80822K	Other osteoporosis with current pathological fracture, left humerus, subsequent encounter for fracture with nonunion	Osteoporosis
	Skeletal Conditions	ICD-10-CM	M80822P	Other osteoporosis with current pathological fracture, left humerus, subsequent encounter for fracture with malunion	Osteoporosis
	Skeletal Conditions	ICD-10-CM	M80822S	Other osteoporosis with current pathological fracture, left humerus, sequela	Osteoporosis
	Skeletal Conditions	ICD-10-CM	M80829A	Other osteoporosis with current pathological fracture, unspecified humerus, initial encounter for fracture	Osteoporosis
	Skeletal Conditions	ICD-10-CM	M80829D	Other osteoporosis with current pathological fracture, unspecified humerus, subsequent encounter for fracture with routine healing	Osteoporosis
	Skeletal Conditions	ICD-10-CM	M80829G	Other osteoporosis with current pathological fracture, unspecified humerus, subsequent encounter for fracture with delayed healing	Osteoporosis
	Skeletal Conditions	ICD-10-CM	M80829K	Other osteoporosis with current pathological fracture, unspecified humerus, subsequent encounter for fracture with nonunion	Osteoporosis
	Skeletal Conditions	ICD-10-CM	M80829P	Other osteoporosis with current pathological fracture, unspecified humerus, subsequent encounter for fracture with malunion	Osteoporosis
	Skeletal Conditions	ICD-10-CM	M80829S	Other osteoporosis with current pathological fracture, unspecified humerus, sequela	Osteoporosis
	Skeletal Conditions	ICD-10-CM	M80831A	Other osteoporosis with current pathological fracture, right forearm, initial encounter for fracture	Osteoporosis
	Skeletal Conditions	ICD-10-CM	M80831D	Other osteoporosis with current pathological fracture, right forearm, subsequent encounter for fracture with routine healing	Osteoporosis
	Skeletal Conditions	ICD-10-CM	M80831G	Other osteoporosis with current pathological fracture, right forearm, subsequent encounter for fracture with delayed healing	Osteoporosis
	Skeletal Conditions	ICD-10-CM	M80831K	Other osteoporosis with current pathological fracture, right forearm, subsequent encounter for fracture with nonunion	Osteoporosis
	Skeletal Conditions	ICD-10-CM	M80831P	Other osteoporosis with current pathological fracture, right forearm, subsequent encounter for fracture with malunion	Osteoporosis
	Skeletal Conditions	ICD-10-CM	M80831S	Other osteoporosis with current pathological fracture, right forearm, sequela	Osteoporosis
	Skeletal Conditions	ICD-10-CM	M80832A	Other osteoporosis with current pathological fracture, left forearm, initial encounter for fracture	Osteoporosis
	Skeletal Conditions	ICD-10-CM	M80832D	Other osteoporosis with current pathological fracture, left forearm, subsequent encounter for fracture with routine healing	Osteoporosis
	Skeletal Conditions	ICD-10-CM	M80832G	Other osteoporosis with current pathological fracture, left forearm, subsequent encounter for fracture with delayed healing	Osteoporosis
	Skeletal Conditions	ICD-10-CM	M80832K	Other osteoporosis with current pathological fracture, left forearm, subsequent encounter for fracture with nonunion	Osteoporosis
	Skeletal Conditions	ICD-10-CM	M80832P	Other osteoporosis with current pathological fracture, left forearm, subsequent encounter for fracture with malunion	Osteoporosis
	Skeletal Conditions	ICD-10-CM	M80832S	Other osteoporosis with current pathological fracture, left forearm, sequela	Osteoporosis
	Skeletal Conditions	ICD-10-CM	M80839A	Other osteoporosis with current pathological fracture, unspecified forearm, initial encounter for fracture	Osteoporosis
	Skeletal Conditions	ICD-10-CM	M80839D	Other osteoporosis with current pathological fracture, unspecified forearm, subsequent encounter for fracture with routine healing	Osteoporosis
	Skeletal Conditions	ICD-10-CM	M80839G	Other osteoporosis with current pathological fracture, unspecified forearm, subsequent encounter for fracture with delayed healing	Osteoporosis
	Skeletal Conditions	ICD-10-CM	M80839K	Other osteoporosis with current pathological fracture, unspecified forearm, subsequent encounter for fracture with nonunion	Osteoporosis
	Skeletal Conditions	ICD-10-CM	M80839P	Other osteoporosis with current pathological fracture, unspecified forearm, subsequent encounter for fracture with malunion	Osteoporosis
	Skeletal Conditions	ICD-10-CM	M80839S	Other osteoporosis with current pathological fracture, unspecified forearm, sequela	Osteoporosis
	Skeletal Conditions	ICD-10-CM	M80841A	Other osteoporosis with current pathological fracture, right hand, initial encounter for fracture	Osteoporosis
	Skeletal Conditions	ICD-10-CM	M80841D	Other osteoporosis with current pathological fracture, right hand, subsequent encounter for fracture with routine healing	Osteoporosis
	Skeletal Conditions	ICD-10-CM	M80841G	Other osteoporosis with current pathological fracture, right hand, subsequent encounter for fracture with delayed healing	Osteoporosis
	Skeletal Conditions	ICD-10-CM	M80841K	Other osteoporosis with current pathological fracture, right hand, subsequent encounter for fracture with nonunion	Osteoporosis
	Skeletal Conditions	ICD-10-CM	M80841P	Other osteoporosis with current pathological fracture, right hand, subsequent encounter for fracture with malunion	Osteoporosis
	Skeletal Conditions	ICD-10-CM	M80841S	Other osteoporosis with current pathological fracture, right hand, sequela	Osteoporosis
	Skeletal Conditions	ICD-10-CM	M80842A	Other osteoporosis with current pathological fracture, left hand, initial encounter for fracture	Osteoporosis
	Skeletal Conditions	ICD-10-CM	M80842D	Other osteoporosis with current pathological fracture, left hand, subsequent encounter for fracture with routine healing	Osteoporosis
	Skeletal Conditions	ICD-10-CM	M80842G	Other osteoporosis with current pathological fracture, left hand, subsequent encounter for fracture with delayed healing	Osteoporosis
	Skeletal Conditions	ICD-10-CM	M80842K	Other osteoporosis with current pathological fracture, left hand, subsequent encounter for fracture with nonunion	Osteoporosis
	Skeletal Conditions	ICD-10-CM	M80842P	Other osteoporosis with current pathological fracture, left hand, subsequent encounter for fracture with malunion	Osteoporosis
	Skeletal Conditions	ICD-10-CM	M80842S	Other osteoporosis with current pathological fracture, left hand, sequela	Osteoporosis
	Skeletal Conditions	ICD-10-CM	M80849A	Other osteoporosis with current pathological fracture, unspecified hand, initial encounter for fracture	Osteoporosis
	Skeletal Conditions	ICD-10-CM	M80849D	Other osteoporosis with current pathological fracture, unspecified hand, subsequent encounter for fracture with routine healing	Osteoporosis
	Skeletal Conditions	ICD-10-CM	M80849G	Other osteoporosis with current pathological fracture, unspecified hand, subsequent encounter for fracture with delayed healing	Osteoporosis
	Skeletal Conditions	ICD-10-CM	M80849K	Other osteoporosis with current pathological fracture, unspecified hand, subsequent encounter for fracture with nonunion	Osteoporosis
	Skeletal Conditions	ICD-10-CM	M80849P	Other osteoporosis with current pathological fracture, unspecified hand, subsequent encounter for fracture with malunion	Osteoporosis
	Skeletal Conditions	ICD-10-CM	M80849S	Other osteoporosis with current pathological fracture, unspecified hand, sequela	Osteoporosis
	Skeletal Conditions	ICD-10-CM	M80851A	Other osteoporosis with current pathological fracture, right femur, initial encounter for fracture	Osteoporosis
	Skeletal Conditions	ICD-10-CM	M80851D	Other osteoporosis with current pathological fracture, right femur, subsequent encounter for fracture with routine healing	Osteoporosis
	Skeletal Conditions	ICD-10-CM	M80851G	Other osteoporosis with current pathological fracture, right femur, subsequent encounter for fracture with delayed healing	Osteoporosis
	Skeletal Conditions	ICD-10-CM	M80851K	Other osteoporosis with current pathological fracture, right femur, subsequent encounter for fracture with nonunion	Osteoporosis
	Skeletal Conditions	ICD-10-CM	M80851P	Other osteoporosis with current pathological fracture, right femur, subsequent encounter for fracture with malunion	Osteoporosis
	Skeletal Conditions	ICD-10-CM	M80851S	Other osteoporosis with current pathological fracture, right femur, sequela	Osteoporosis
	Skeletal Conditions	ICD-10-CM	M80852A	Other osteoporosis with current pathological fracture, left femur, initial encounter for fracture	Osteoporosis
	Skeletal Conditions	ICD-10-CM	M80852D	Other osteoporosis with current pathological fracture, left femur, subsequent encounter for fracture with routine healing	Osteoporosis
	Skeletal Conditions	ICD-10-CM	M80852G	Other osteoporosis with current pathological fracture, left femur, subsequent encounter for fracture with delayed healing	Osteoporosis
	Skeletal Conditions	ICD-10-CM	M80852K	Other osteoporosis with current pathological fracture, left femur, subsequent encounter for fracture with nonunion	Osteoporosis
	Skeletal Conditions	ICD-10-CM	M80852P	Other osteoporosis with current pathological fracture, left femur, subsequent encounter for fracture with malunion	Osteoporosis
	Skeletal Conditions	ICD-10-CM	M80852S	Other osteoporosis with current pathological fracture, left femur, sequela	Osteoporosis
	Skeletal Conditions	ICD-10-CM	M80859A	Other osteoporosis with current pathological fracture, unspecified femur, initial encounter for fracture	Osteoporosis
	Skeletal Conditions	ICD-10-CM	M80859D	Other osteoporosis with current pathological fracture, unspecified femur, subsequent encounter for fracture with routine healing	Osteoporosis
	Skeletal Conditions	ICD-10-CM	M80859G	Other osteoporosis with current pathological fracture, unspecified femur, subsequent encounter for fracture with delayed healing	Osteoporosis
	Skeletal Conditions	ICD-10-CM	M80859K	Other osteoporosis with current pathological fracture, unspecified femur, subsequent encounter for fracture with nonunion	Osteoporosis
	Skeletal Conditions	ICD-10-CM	M80859P	Other osteoporosis with current pathological fracture, unspecified femur, subsequent encounter for fracture with malunion	Osteoporosis
	Skeletal Conditions	ICD-10-CM	M80859S	Other osteoporosis with current pathological fracture, unspecified femur, sequela	Osteoporosis
	Skeletal Conditions	ICD-10-CM	M80861A	Other osteoporosis with current pathological fracture, right lower leg, initial encounter for fracture	Osteoporosis
	Skeletal Conditions	ICD-10-CM	M80861D	Other osteoporosis with current pathological fracture, right lower leg, subsequent encounter for fracture with routine healing	Osteoporosis
	Skeletal Conditions	ICD-10-CM	M80861G	Other osteoporosis with current pathological fracture, right lower leg, subsequent encounter for fracture with delayed healing	Osteoporosis
	Skeletal Conditions	ICD-10-CM	M80861K	Other osteoporosis with current pathological fracture, right lower leg, subsequent encounter for fracture with nonunion	Osteoporosis
	Skeletal Conditions	ICD-10-CM	M80861P	Other osteoporosis with current pathological fracture, right lower leg, subsequent encounter for fracture with malunion	Osteoporosis
	Skeletal Conditions	ICD-10-CM	M80861S	Other osteoporosis with current pathological fracture, right lower leg, sequela	Osteoporosis
	Skeletal Conditions	ICD-10-CM	M80862A	Other osteoporosis with current pathological fracture, left lower leg, initial encounter for fracture	Osteoporosis
	Skeletal Conditions	ICD-10-CM	M80862D	Other osteoporosis with current pathological fracture, left lower leg, subsequent encounter for fracture with routine healing	Osteoporosis
	Skeletal Conditions	ICD-10-CM	M80862G	Other osteoporosis with current pathological fracture, left lower leg, subsequent encounter for fracture with delayed healing	Osteoporosis
	Skeletal Conditions	ICD-10-CM	M80862K	Other osteoporosis with current pathological fracture, left lower leg, subsequent encounter for fracture with nonunion	Osteoporosis
	Skeletal Conditions	ICD-10-CM	M80862P	Other osteoporosis with current pathological fracture, left lower leg, subsequent encounter for fracture with malunion	Osteoporosis
	Skeletal Conditions	ICD-10-CM	M80862S	Other osteoporosis with current pathological fracture, left lower leg, sequela	Osteoporosis
	Skeletal Conditions	ICD-10-CM	M80869A	Other osteoporosis with current pathological fracture, unspecified lower leg, initial encounter for fracture	Osteoporosis
	Skeletal Conditions	ICD-10-CM	M80869D	Other osteoporosis with current pathological fracture, unspecified lower leg, subsequent encounter for fracture with routine healing	Osteoporosis
	Skeletal Conditions	ICD-10-CM	M80869G	Other osteoporosis with current pathological fracture, unspecified lower leg, subsequent encounter for fracture with delayed healing	Osteoporosis
	Skeletal Conditions	ICD-10-CM	M80869K	Other osteoporosis with current pathological fracture, unspecified lower leg, subsequent encounter for fracture with nonunion	Osteoporosis
	Skeletal Conditions	ICD-10-CM	M80869P	Other osteoporosis with current pathological fracture, unspecified lower leg, subsequent encounter for fracture with malunion	Osteoporosis
	Skeletal Conditions	ICD-10-CM	M80869S	Other osteoporosis with current pathological fracture, unspecified lower leg, sequela	Osteoporosis
	Skeletal Conditions	ICD-10-CM	M80871A	Other osteoporosis with current pathological fracture, right ankle and foot, initial encounter for fracture	Osteoporosis
	Skeletal Conditions	ICD-10-CM	M80871D	Other osteoporosis with current pathological fracture, right ankle and foot, subsequent encounter for fracture with routine healing	Osteoporosis
	Skeletal Conditions	ICD-10-CM	M80871G	Other osteoporosis with current pathological fracture, right ankle and foot, subsequent encounter for fracture with delayed healing	Osteoporosis
	Skeletal Conditions	ICD-10-CM	M80871K	Other osteoporosis with current pathological fracture, right ankle and foot, subsequent encounter for fracture with nonunion	Osteoporosis
	Skeletal Conditions	ICD-10-CM	M80871P	Other osteoporosis with current pathological fracture, right ankle and foot, subsequent encounter for fracture with malunion	Osteoporosis
	Skeletal Conditions	ICD-10-CM	M80871S	Other osteoporosis with current pathological fracture, right ankle and foot, sequela	Osteoporosis
	Skeletal Conditions	ICD-10-CM	M80872A	Other osteoporosis with current pathological fracture, left ankle and foot, initial encounter for fracture	Osteoporosis
	Skeletal Conditions	ICD-10-CM	M80872D	Other osteoporosis with current pathological fracture, left ankle and foot, subsequent encounter for fracture with routine healing	Osteoporosis
	Skeletal Conditions	ICD-10-CM	M80872G	Other osteoporosis with current pathological fracture, left ankle and foot, subsequent encounter for fracture with delayed healing	Osteoporosis
	Skeletal Conditions	ICD-10-CM	M80872K	Other osteoporosis with current pathological fracture, left ankle and foot, subsequent encounter for fracture with nonunion	Osteoporosis
	Skeletal Conditions	ICD-10-CM	M80872P	Other osteoporosis with current pathological fracture, left ankle and foot, subsequent encounter for fracture with malunion	Osteoporosis
	Skeletal Conditions	ICD-10-CM	M80872S	Other osteoporosis with current pathological fracture, left ankle and foot, sequela	Osteoporosis
	Skeletal Conditions	ICD-10-CM	M80879A	Other osteoporosis with current pathological fracture, unspecified ankle and foot, initial encounter for fracture	Osteoporosis
	Skeletal Conditions	ICD-10-CM	M80879D	Other osteoporosis with current pathological fracture, unspecified ankle and foot, subsequent encounter for fracture with routine healing	Osteoporosis
	Skeletal Conditions	ICD-10-CM	M80879G	Other osteoporosis with current pathological fracture, unspecified ankle and foot, subsequent encounter for fracture with delayed healing	Osteoporosis
	Skeletal Conditions	ICD-10-CM	M80879K	Other osteoporosis with current pathological fracture, unspecified ankle and foot, subsequent encounter for fracture with nonunion	Osteoporosis
	Skeletal Conditions	ICD-10-CM	M80879P	Other osteoporosis with current pathological fracture, unspecified ankle and foot, subsequent encounter for fracture with malunion	Osteoporosis
	Skeletal Conditions	ICD-10-CM	M80879S	Other osteoporosis with current pathological fracture, unspecified ankle and foot, sequela	Osteoporosis
	Skeletal Conditions	ICD-10-CM	M8088XA	Other osteoporosis with current pathological fracture, vertebra(e), initial encounter for fracture	Osteoporosis
	Skeletal Conditions	ICD-10-CM	M8088XD	Other osteoporosis with current pathological fracture, vertebra(e), subsequent encounter for fracture with routine healing	Osteoporosis
	Skeletal Conditions	ICD-10-CM	M8088XG	Other osteoporosis with current pathological fracture, vertebra(e), subsequent encounter for fracture with delayed healing	Osteoporosis
	Skeletal Conditions	ICD-10-CM	M8088XK	Other osteoporosis with current pathological fracture, vertebra(e), subsequent encounter for fracture with nonunion	Osteoporosis
	Skeletal Conditions	ICD-10-CM	M8088XP	Other osteoporosis with current pathological fracture, vertebra(e), subsequent encounter for fracture with malunion	Osteoporosis
	Skeletal Conditions	ICD-10-CM	M8088XS	Other osteoporosis with current pathological fracture, vertebra(e), sequela	Osteoporosis
	Skeletal Conditions	ICD-10-CM	M810	Age-related osteoporosis without current pathological fracture	Osteoporosis
	Skeletal Conditions	ICD-10-CM	M816	Localized osteoporosis [Lequesne]	Osteoporosis
	Skeletal Conditions	ICD-10-CM	M818	Other osteoporosis without current pathological fracture	Osteoporosis
	Eye-Related Disorder	ICD-10-CM	H33001	Unspecified retinal detachment with retinal break, right eye	Retinal detachment
	Eye-Related Disorder	ICD-10-CM	H33002	Unspecified retinal detachment with retinal break, left eye	Retinal detachment
	Eye-Related Disorder	ICD-10-CM	H33003	Unspecified retinal detachment with retinal break, bilateral	Retinal detachment
	Eye-Related Disorder	ICD-10-CM	H33009	Unspecified retinal detachment with retinal break, unspecified eye	Retinal detachment
	Eye-Related Disorder	ICD-10-CM	H33011	Retinal detachment with single break, right eye	Retinal detachment
	Eye-Related Disorder	ICD-10-CM	H33012	Retinal detachment with single break, left eye	Retinal detachment
	Eye-Related Disorder	ICD-10-CM	H33013	Retinal detachment with single break, bilateral	Retinal detachment
	Eye-Related Disorder	ICD-10-CM	H33019	Retinal detachment with single break, unspecified eye	Retinal detachment
	Eye-Related Disorder	ICD-10-CM	H33021	Retinal detachment with multiple breaks, right eye	Retinal detachment
	Eye-Related Disorder	ICD-10-CM	H33022	Retinal detachment with multiple breaks, left eye	Retinal detachment
	Eye-Related Disorder	ICD-10-CM	H33023	Retinal detachment with multiple breaks, bilateral	Retinal detachment
	Eye-Related Disorder	ICD-10-CM	H33029	Retinal detachment with multiple breaks, unspecified eye	Retinal detachment
	Eye-Related Disorder	ICD-10-CM	H33031	Retinal detachment with giant retinal tear, right eye	Retinal detachment
	Eye-Related Disorder	ICD-10-CM	H33032	Retinal detachment with giant retinal tear, left eye	Retinal detachment
	Eye-Related Disorder	ICD-10-CM	H33033	Retinal detachment with giant retinal tear, bilateral	Retinal detachment
	Eye-Related Disorder	ICD-10-CM	H33039	Retinal detachment with giant retinal tear, unspecified eye	Retinal detachment
	Eye-Related Disorder	ICD-10-CM	H33041	Retinal detachment with retinal dialysis, right eye	Retinal detachment
	Eye-Related Disorder	ICD-10-CM	H33042	Retinal detachment with retinal dialysis, left eye	Retinal detachment
	Eye-Related Disorder	ICD-10-CM	H33043	Retinal detachment with retinal dialysis, bilateral	Retinal detachment
	Eye-Related Disorder	ICD-10-CM	H33049	Retinal detachment with retinal dialysis, unspecified eye	Retinal detachment
	Eye-Related Disorder	ICD-10-CM	H33051	Total retinal detachment, right eye	Retinal detachment
	Eye-Related Disorder	ICD-10-CM	H33052	Total retinal detachment, left eye	Retinal detachment
	Eye-Related Disorder	ICD-10-CM	H33053	Total retinal detachment, bilateral	Retinal detachment
	Eye-Related Disorder	ICD-10-CM	H33059	Total retinal detachment, unspecified eye	Retinal detachment
	Eye-Related Disorder	ICD-10-CM	H3320	Serous retinal detachment, unspecified eye	Retinal detachment
	Eye-Related Disorder	ICD-10-CM	H3321	Serous retinal detachment, right eye	Retinal detachment
	Eye-Related Disorder	ICD-10-CM	H3322	Serous retinal detachment, left eye	Retinal detachment
	Eye-Related Disorder	ICD-10-CM	H3323	Serous retinal detachment, bilateral	Retinal detachment
	Eye-Related Disorder	ICD-10-CM	H3340	Traction detachment of retina, unspecified eye	Retinal detachment
	Eye-Related Disorder	ICD-10-CM	H3341	Traction detachment of retina, right eye	Retinal detachment
	Eye-Related Disorder	ICD-10-CM	H3342	Traction detachment of retina, left eye	Retinal detachment
	Eye-Related Disorder	ICD-10-CM	H3343	Traction detachment of retina, bilateral	Retinal detachment
	Eye-Related Disorder	ICD-10-CM	H338	Other retinal detachments	Retinal detachment
	Eye-Related Disorder	ICD-10-CM	H2710	Unspecified dislocation of lens	Lens dislocation
	Eye-Related Disorder	ICD-10-CM	H27111	Sublaxation of lens, right eye	Lens dislocation
	Eye-Related Disorder	ICD-10-CM	H27112	Sublaxation of lens, left eye	Lens dislocation
	Eye-Related Disorder	ICD-10-CM	H27113	Sublaxation of lens, bilateral	Lens dislocation
	Eye-Related Disorder	ICD-10-CM	H27119	Sublaxation of lens, unspecified eye	Lens dislocation
	Eye-Related Disorder	ICD-10-CM	H27121	Anterior dislocation of lens, right eye	Lens dislocation
	Eye-Related Disorder	ICD-10-CM	H27122	Anterior dislocation of lens, left eye	Lens dislocation
	Eye-Related Disorder	ICD-10-CM	H27123	Anterior dislocation of lens, bilateral	Lens dislocation
	Eye-Related Disorder	ICD-10-CM	H27129	Anterior dislocation of lens, unspecified eye	Lens dislocation
	Eye-Related Disorder	ICD-10-CM	H27131	Posterior dislocation of lens, right eye	Lens dislocation
	Eye-Related Disorder	ICD-10-CM	H27132	Posterior dislocation of lens, left eye	Lens dislocation
	Eye-Related Disorder	ICD-10-CM	H27133	Posterior dislocation of lens, bilateral	Lens dislocation
	Eye-Related Disorder	ICD-10-CM	H27139	Posterior dislocation of lens, unspecified eye	Lens dislocation
	Eye-Related Disorder	ICD-10-CM	Q121	Congenital displaced lens	Lens dislocation
	Eye-Related Disorder	ICD-10-CM	H521	Myopia	Myopia
	Skeletal Conditions	ICD-10-CM	Q874	Marfan's syndrome	Marfanoid habitus
	Skeletal Conditions	ICD-10-CM	M21061	Valgus deformity, not elsewhere classified, right knee	Genu valgum
	Skeletal Conditions	ICD-10-CM	M21062	Valgus deformity, not elsewhere classified, left knee	Genu valgum
	Skeletal Conditions	ICD-10-CM	M21069	Valgus deformity, not elsewhere classified, unspecified knee	Genu valgum
	Skeletal Conditions	ICD-10-CM	Q667	Congenital pes cavus	Pes cavus
	Skeletal Conditions	ICD-10-CM	Q676	Pectus excavatum	Pectus excavatum
	Skeletal Conditions	ICD-10-CM	Q677	Pectus carinatum	Pectus carinatum
	Skeletal Conditions	ICD-10-CM	M4100	Infantile idiopathic scoliosis, site unspecified	Scoliosis
	Skeletal Conditions	ICD-10-CM	M4102	Infantile idiopathic scoliosis, cervical region	Scoliosis
	Skeletal Conditions	ICD-10-CM	M4103	Infantile idiopathic scoliosis, cervicothoracic region	Scoliosis
	Skeletal Conditions	ICD-10-CM	M4104	Infantile idiopathic scoliosis, thoracic region	Scoliosis
	Skeletal Conditions	ICD-10-CM	M4105	Infantile idiopathic scoliosis, thoracolumbar region	Scoliosis
	Skeletal Conditions	ICD-10-CM	M4106	Infantile idiopathic scoliosis, lumbar region	Scoliosis
	Skeletal Conditions	ICD-10-CM	M4107	Infantile idiopathic scoliosis, lumbosacral region	Scoliosis
	Skeletal Conditions	ICD-10-CM	M4108	Infantile idiopathic scoliosis, sacral and sacrococcygeal region	Scoliosis
	Skeletal Conditions	ICD-10-CM	M41112	Juvenile idiopathic scoliosis, cervical region	Scoliosis
	Skeletal Conditions	ICD-10-CM	M41113	Juvenile idiopathic scoliosis, cervicothoracic region	Scoliosis
	Skeletal Conditions	ICD-10-CM	M41114	Juvenile idiopathic scoliosis, thoracic region	Scoliosis
	Skeletal Conditions	ICD-10-CM	M41115	Juvenile idiopathic scoliosis, thoracolumbar region	Scoliosis
	Skeletal Conditions	ICD-10-CM	M41116	Juvenile idiopathic scoliosis, lumbar region	Scoliosis
	Skeletal Conditions	ICD-10-CM	M41117	Juvenile idiopathic scoliosis, lumbosacral region	Scoliosis
	Skeletal Conditions	ICD-10-CM	M41119	Juvenile idiopathic scoliosis, site unspecified	Scoliosis
	Skeletal Conditions	ICD-10-CM	M41122	Adolescent idiopathic scoliosis, cervical region	Scoliosis
	Skeletal Conditions	ICD-10-CM	M41123	Adolescent idiopathic scoliosis, cervicothoracic region	Scoliosis
	Skeletal Conditions	ICD-10-CM	M41124	Adolescent idiopathic scoliosis, thoracic region	Scoliosis
	Skeletal Conditions	ICD-10-CM	M41125	Adolescent idiopathic scoliosis, thoracolumbar region	Scoliosis
	Skeletal Conditions	ICD-10-CM	M41126	Adolescent idiopathic scoliosis, lumbar region	Scoliosis
	Skeletal Conditions	ICD-10-CM	M41127	Adolescent idiopathic scoliosis, lumbosacral region	Scoliosis
	Skeletal Conditions	ICD-10-CM	M41129	Adolescent idiopathic scoliosis, site unspecified	Scoliosis
	Skeletal Conditions	ICD-10-CM	M4120	Other idiopathic scoliosis, site unspecified	Scoliosis
	Skeletal Conditions	ICD-10-CM	M4122	Other idiopathic scoliosis, cervical region	Scoliosis
	Skeletal Conditions	ICD-10-CM	M4123	Other idiopathic scoliosis, cervicothoracic region	Scoliosis
	Skeletal Conditions	ICD-10-CM	M4124	Other idiopathic scoliosis, thoracic region	Scoliosis
	Skeletal Conditions	ICD-10-CM	M4125	Other idiopathic scoliosis, thoracolumbar region	Scoliosis
	Skeletal Conditions	ICD-10-CM	M4126	Other idiopathic scoliosis, lumbar region	Scoliosis
	Skeletal Conditions	ICD-10-CM	M4127	Other idiopathic scoliosis, lumbosacral region	Scoliosis
	Skeletal Conditions	ICD-10-CM	M4130	Thoracogenic scoliosis, site unspecified	Scoliosis
	Skeletal Conditions	ICD-10-CM	M4134	Thoracogenic scoliosis, thoracic region	Scoliosis
	Skeletal Conditions	ICD-10-CM	M4135	Thoracogenic scoliosis, thoracolumbar region	Scoliosis
	Skeletal Conditions	ICD-10-CM	M4140	Neuromuscular scoliosis, site unspecified	Scoliosis
	Skeletal Conditions	ICD-10-CM	M4141	Neuromuscular scoliosis, occipito-atlanto-axial region	Scoliosis
	Skeletal Conditions	ICD-10-CM	M4142	Neuromuscular scoliosis, cervical region	Scoliosis
	Skeletal Conditions	ICD-10-CM	M4143	Neuromuscular scoliosis, cervicothoracic region	Scoliosis
	Skeletal Conditions	ICD-10-CM	M4144	Neuromuscular scoliosis, thoracic region	Scoliosis
	Skeletal Conditions	ICD-10-CM	M4145	Neuromuscular scoliosis, thoracolumbar region	Scoliosis
	Skeletal Conditions	ICD-10-CM	M4146	Neuromuscular scoliosis, lumbar region	Scoliosis
	Skeletal Conditions	ICD-10-CM	M4147	Neuromuscular scoliosis, lumbosacral region	Scoliosis
	Skeletal Conditions	ICD-10-CM	M4150	Other secondary scoliosis, site unspecified	Scoliosis
	Skeletal Conditions	ICD-10-CM	M4152	Other secondary scoliosis, cervical region	Scoliosis
	Skeletal Conditions	ICD-10-CM	M4153	Other secondary scoliosis, cervicothoracic region	Scoliosis
	Skeletal Conditions	ICD-10-CM	M4154	Other secondary scoliosis, thoracic region	Scoliosis
	Skeletal Conditions	ICD-10-CM	M4155	Other secondary scoliosis, thoracolumbar region	Scoliosis
	Skeletal Conditions	ICD-10-CM	M4156	Other secondary scoliosis, lumbar region	Scoliosis
	Skeletal Conditions	ICD-10-CM	M4157	Other secondary scoliosis, lumbosacral region	Scoliosis
	Skeletal Conditions	ICD-10-CM	M4180	Other forms of scoliosis, site unspecified	Scoliosis
	Skeletal Conditions	ICD-10-CM	M4182	Other forms of scoliosis, cervical region	Scoliosis
	Skeletal Conditions	ICD-10-CM	M4183	Other forms of scoliosis, cervicothoracic region	Scoliosis
	Skeletal Conditions	ICD-10-CM	M4184	Other forms of scoliosis, thoracic region	Scoliosis
	Skeletal Conditions	ICD-10-CM	M4185	Other forms of scoliosis, thoracolumbar region	Scoliosis
	Skeletal Conditions	ICD-10-CM	M4186	Other forms of scoliosis, lumbar region	Scoliosis
	Skeletal Conditions	ICD-10-CM	M4187	Other forms of scoliosis, lumbosacral region	Scoliosis
	Skeletal Conditions	ICD-10-CM	M419	Scoliosis, unspecified	Scoliosis
	Skeletal Conditions	ICD-10-CM	S02	Fracture of skull and facial bones	Fracture
	Skeletal Conditions	ICD-10-CM	S12	Fracture of cervical vertebra and other parts of neck	Fracture
	Skeletal Conditions	ICD-10-CM	S22	Fracture of rib(s), sternum and thoracic spine	Fracture
	Skeletal Conditions	ICD-10-CM	S32	Fracture of lumbar spine and pelvis	Fracture
	Skeletal Conditions	ICD-10-CM	S42	Fracture of shoulder and upper arm	Fracture
	Skeletal Conditions	ICD-10-CM	S52	Fracture of forearm	Fracture
	Skeletal Conditions	ICD-10-CM	S62	Fracture at wrist and hand level	Fracture
	Skeletal Conditions	ICD-10-CM	S72	Fracture of femur	Fracture
	Skeletal Conditions	ICD-10-CM	S82	Fracture of lower leg, including ankle	Fracture
	Skeletal Conditions	ICD-10-CM	S92	Fracture of foot and toe, except ankle	Fracture
	Skeletal Conditions	ICD-10-CM	M40	Kyphosis and lordosis	Kyphosis
	Skeletal Conditions	ICD-10-CM	Q780	Osteogenesis imperfecta	Skeletal fragility
	Skeletal Conditions	ICD-10-CM	M85	Other disorders of bone density and structure	Bone mass deficiency
	Eye-Related Disorder	ICD-10-CM	H40	Glaucoma	Glaucoma
	Eye-Related Disorder	ICD-10-CM	H26	Other cataract	Cataracts
	Eye-Related Disorder	ICD-10-CM	H26001	Infantile and juvenile cataract	Cataracts
	Eye-Related Disorder	ICD-10-CM	H26002	Unspecified infantile and juvenile cataract	Cataracts
	Eye-Related Disorder	ICD-10-CM	H26003	Unspecified infantile and juvenile cataract, right eye	Cataracts
	Eye-Related Disorder	ICD-10-CM	H26009	Unspecified infantile and juvenile cataract, left eye	Cataracts
	Eye-Related Disorder	ICD-10-CM	H2601	Unspecified infantile and juvenile cataract, bilateral	Cataracts
	Eye-Related Disorder	ICD-10-CM	H26011	Unspecified infantile and juvenile cataract, unspecified eye	Cataracts
	Eye-Related Disorder	ICD-10-CM	H26012	Infantile and juvenile cortical/lamellar/zonular cataract	Cataracts
	Eye-Related Disorder	ICD-10-CM	H26013	Infantile and juv cortical/lamellar/zonular cataract, r eye	Cataracts
	Eye-Related Disorder	ICD-10-CM	H26019	Infantile and juv cortical/lamellar/zonular cataract, l eye	Cataracts
	Eye-Related Disorder	ICD-10-CM	H2603	Infantile and juv cortical/lamellar/zonular cataract, bi	Cataracts
	Eye-Related Disorder	ICD-10-CM	H26031	Infantile & juv cortical/lamellar/zonular cataract, unsp eye	Cataracts
	Eye-Related Disorder	ICD-10-CM	H26032	Infantile and juvenile nuclear cataract	Cataracts
	Eye-Related Disorder	ICD-10-CM	H26033	Infantile and juvenile nuclear cataract, right eye	Cataracts
	Eye-Related Disorder	ICD-10-CM	H26039	Infantile and juvenile nuclear cataract, left eye	Cataracts
	Eye-Related Disorder	ICD-10-CM	H2604	Infantile and juvenile nuclear cataract, bilateral	Cataracts
	Eye-Related Disorder	ICD-10-CM	H26041	Infantile and juvenile nuclear cataract, unspecified eye	Cataracts
	Eye-Related Disorder	ICD-10-CM	H26042	Anterior subcapsular polar infantile and juvenile cataract	Cataracts
	Eye-Related Disorder	ICD-10-CM	H26043	Ant subcapsular polar infantile and juvenile cataract, r eye	Cataracts
	Eye-Related Disorder	ICD-10-CM	H26049	Ant subcapsular polar infantile and juv cataract, left eye	Cataracts
	Eye-Related Disorder	ICD-10-CM	H2605	Ant subcapsular polar infantile and juvenile cataract, bi	Cataracts
	Eye-Related Disorder	ICD-10-CM	H26051	Ant subcapsular polar infantile and juv cataract, unsp eye	Cataracts
	Eye-Related Disorder	ICD-10-CM	H26052	Posterior subcapsular polar infantile and juvenile cataract	Cataracts
	Eye-Related Disorder	ICD-10-CM	H26053	Post subcapsular polar infantile and juv cataract, r eye	Cataracts
	Eye-Related Disorder	ICD-10-CM	H26059	Post subcapsular polar infantile and juv cataract, left eye	Cataracts
	Eye-Related Disorder	ICD-10-CM	H2606	Post subcapsular polar infantile and juvenile cataract, bi	Cataracts
	Eye-Related Disorder	ICD-10-CM	H26061	Post subcapsular polar infantile and juv cataract, unsp eye BILLABLE CODE	Cataracts
	Eye-Related Disorder	ICD-10-CM	H26062	Combined forms of infantile and juvenile cataract	Cataracts
	Eye-Related Disorder	ICD-10-CM	H26063	Combined forms of infantile and juvenile cataract, right eye	Cataracts
	Eye-Related Disorder	ICD-10-CM	H26069	Combined forms of infantile and juvenile cataract, left eye	Cataracts
	Eye-Related Disorder	ICD-10-CM	H2609	Combined forms of infantile and juvenile cataract, bilateral	Cataracts
	Eye-Related Disorder	ICD-10-CM	H261	Combined forms of infantile and juvenile cataract, unsp eye	Cataracts
	Eye-Related Disorder	ICD-10-CM	H261	Other infantile and juvenile cataract	Cataracts
	Eye-Related Disorder	ICD-10-CM	H26101	Traumatic cataract	Cataracts
	Eye-Related Disorder	ICD-10-CM	H26102	Unspecified traumatic cataract	Cataracts
	Eye-Related Disorder	ICD-10-CM	H26103	Unspecified traumatic cataract, right eye	Cataracts
	Eye-Related Disorder	ICD-10-CM	H26109	Unspecified traumatic cataract, left eye	Cataracts
	Eye-Related Disorder	ICD-10-CM	H2611	Unspecified traumatic cataract, bilateral	Cataracts
	Eye-Related Disorder	ICD-10-CM	H26111	Unspecified traumatic cataract, unspecified eye	Cataracts
	Eye-Related Disorder	ICD-10-CM	H26112	Localized traumatic opacities	Cataracts
	Eye-Related Disorder	ICD-10-CM	H26113	Localized traumatic opacities, right eye	Cataracts
	Eye-Related Disorder	ICD-10-CM	H26119	Localized traumatic opacities, left eye	Cataracts
	Eye-Related Disorder	ICD-10-CM	H2612	Localized traumatic opacities, bilateral	Cataracts
	Eye-Related Disorder	ICD-10-CM	H26121	Localized traumatic opacities, unspecified eye	Cataracts
	Eye-Related Disorder	ICD-10-CM	H26122	Partially resolved traumatic cataract	Cataracts
	Eye-Related Disorder	ICD-10-CM	H26123	Partially resolved traumatic cataract, right eye	Cataracts
	Eye-Related Disorder	ICD-10-CM	H26129	Partially resolved traumatic cataract, left eye	Cataracts
	Eye-Related Disorder	ICD-10-CM	H2613	Partially resolved traumatic cataract, bilateral	Cataracts
	Eye-Related Disorder	ICD-10-CM	H26131	Partially resolved traumatic cataract, unspecified eye	Cataracts
	Eye-Related Disorder	ICD-10-CM	H26132	Total traumatic cataract	Cataracts
	Eye-Related Disorder	ICD-10-CM	H26133	Total traumatic cataract, right eye	Cataracts
	Eye-Related Disorder	ICD-10-CM	H26139	Total traumatic cataract, left eye	Cataracts
	Eye-Related Disorder	ICD-10-CM	H262	Total traumatic cataract, bilateral	Cataracts
	Eye-Related Disorder	ICD-10-CM	H262	Total traumatic cataract, unspecified eye	Cataracts
	Eye-Related Disorder	ICD-10-CM	H2621	Complicated cataract	Cataracts
	Eye-Related Disorder	ICD-10-CM	H26211	Unspecified complicated cataract	Cataracts
	Eye-Related Disorder	ICD-10-CM	H26212	Cataract with neovascularization	Cataracts
	Eye-Related Disorder	ICD-10-CM	H26213	Cataract with neovascularization, right eye	Cataracts
	Eye-Related Disorder	ICD-10-CM	H26219	Cataract with neovascularization, left eye	Cataracts
	Eye-Related Disorder	ICD-10-CM	H2622	Cataract with neovascularization, bilateral	Cataracts
	Eye-Related Disorder	ICD-10-CM	H26221	Cataract with neovascularization, unspecified eye	Cataracts
	Eye-Related Disorder	ICD-10-CM	H26222	Cataract secondary to ocular disorders (inflammatory)	Cataracts
	Eye-Related Disorder	ICD-10-CM	H26223	Cataract secondary to ocular disorders, right eye	Cataracts
	Eye-Related Disorder	ICD-10-CM	H26229	Cataract secondary to ocular disorders, left eye	Cataracts
	Eye-Related Disorder	ICD-10-CM	H2623	Cataract secondary to ocular disorders, bilateral	Cataracts
	Eye-Related Disorder	ICD-10-CM	H26231	Cataract secondary to ocular disorders, unsp eye	Cataracts
	Eye-Related Disorder	ICD-10-CM	H26232	Glaucomatous flecks (subcapsular)	Cataracts
	Eye-Related Disorder	ICD-10-CM	H26233	Glaucomatous flecks (subcapsular), right eye	Cataracts
	Eye-Related Disorder	ICD-10-CM	H26239	Glaucomatous flecks (subcapsular), left eye	Cataracts
	Eye-Related Disorder	ICD-10-CM	H263	Glaucomatous flecks (subcapsular), bilateral	Cataracts
	Eye-Related Disorder	ICD-10-CM	H263	Glaucomatous flecks (subcapsular), unspecified eye	Cataracts
	Eye-Related Disorder	ICD-10-CM	H2631	Druginduced cataract	Cataracts
	Eye-Related Disorder	ICD-10-CM	H2632	Druginduced cataract, unspecified eye	Cataracts
	Eye-Related Disorder	ICD-10-CM	H2633	Druginduced cataract, right eye	Cataracts
	Eye-Related Disorder	ICD-10-CM	H264	Druginduced cataract, left eye	Cataracts
	Eye-Related Disorder	ICD-10-CM	H264	Druginduced cataract, bilateral	Cataracts
	Eye-Related Disorder	ICD-10-CM	H2641	Secondary cataract	Cataracts
	Eye-Related Disorder	ICD-10-CM	H26411	Unspecified secondary cataract	Cataracts
	Eye-Related Disorder	ICD-10-CM	H26412	Soemmering's ring	Cataracts
	Eye-Related Disorder	ICD-10-CM	H26413	Soemmering's ring, right eye	Cataracts
	Eye-Related Disorder	ICD-10-CM	H26419	Soemmering's ring, left eye	Cataracts
	Eye-Related Disorder	ICD-10-CM	H2649	Soemmering's ring, bilateral	Cataracts
	Eye-Related Disorder	ICD-10-CM	H26491	Soemmering's ring, unspecified eye	Cataracts
	Eye-Related Disorder	ICD-10-CM	H26492	Other secondary cataract	Cataracts
	Eye-Related Disorder	ICD-10-CM	H26493	Other secondary cataract, right eye	Cataracts
	Eye-Related Disorder	ICD-10-CM	H26499	Other secondary cataract, left eye	Cataracts
	Eye-Related Disorder	ICD-10-CM	H268	Other secondary cataract, bilateral	Cataracts
	Eye-Related Disorder	ICD-10-CM	H269	Other secondary cataract, unspecified eye	Cataracts
	Eye-Related Disorder	ICD-10-CM	H268	Other specified cataract	Cataracts
	Eye-Related Disorder	ICD-10-CM	H269	Unspecified cataract	Cataracts
	Eye-Related Disorder	ICD-10-CM	H50	Other strabismus	Strabismus
	Eye-Related Disorder	ICD-10-CM	H500	Esotropia	Strabismus
	Eye-Related Disorder	ICD-10-CM	H5000	Unspecified esotropia	Strabismus
	Eye-Related Disorder	ICD-10-CM	H5001	Monocular esotropia	Strabismus
	Eye-Related Disorder	ICD-10-CM	H50011	Monocular esotropia, right eye	Strabismus
	Eye-Related Disorder	ICD-10-CM	H50012	Monocular esotropia, left eye	Strabismus
	Eye-Related Disorder	ICD-10-CM	H5002	Monocular esotropia with A pattern	Strabismus
	Eye-Related Disorder	ICD-10-CM	H50021	Monocular esotropia with A pattern, right eye	Strabismus
	Eye-Related Disorder	ICD-10-CM	H50022	Monocular esotropia with A pattern, left eye	Strabismus
	Eye-Related Disorder	ICD-10-CM	H5003	Monocular esotropia with V pattern	Strabismus
	Eye-Related Disorder	ICD-10-CM	H50031	Monocular esotropia with V pattern, right eye	Strabismus
	Eye-Related Disorder	ICD-10-CM	H50032	Monocular esotropia with V pattern, left eye	Strabismus
	Eye-Related Disorder	ICD-10-CM	H5004	Monocular esotropia with other comitancies	Strabismus
	Eye-Related Disorder	ICD-10-CM	H50041	Monocular esotropia with other comitancies, right eye	Strabismus
	Eye-Related Disorder	ICD-10-CM	H50042	Monocular esotropia with other comitancies, left eye	Strabismus
	Eye-Related Disorder	ICD-10-CM	H5005	Alternating esotropia	Strabismus
	Eye-Related Disorder	ICD-10-CM	H5006	Alternating esotropia with A pattern	Strabismus
	Eye-Related Disorder	ICD-10-CM	H5007	Alternating esotropia with V pattern	Strabismus
	Eye-Related Disorder	ICD-10-CM	H5008	Alternating esotropia with other comitancies	Strabismus
	Eye-Related Disorder	ICD-10-CM	H501	Exotropia	Strabismus
	Eye-Related Disorder	ICD-10-CM	H501	Unspecified exotropia	Strabismus
	Eye-Related Disorder	ICD-10-CM	H5011	Monocular exotropia	Strabismus
	Eye-Related Disorder	ICD-10-CM	H50111	Monocular exotropia, right eye	Strabismus
	Eye-Related Disorder	ICD-10-CM	H50112	Monocular exotropia, left eye	Strabismus
	Eye-Related Disorder	ICD-10-CM	H5012	Monocular exotropia with A pattern	Strabismus
	Eye-Related Disorder	ICD-10-CM	H50121	Monocular exotropia with A pattern, right eye	Strabismus
	Eye-Related Disorder	ICD-10-CM	H50122	Monocular exotropia with A pattern, left eye	Strabismus
	Eye-Related Disorder	ICD-10-CM	H5013	Monocular exotropia with V pattern	Strabismus
	Eye-Related Disorder	ICD-10-CM	H50131	Monocular exotropia with V pattern, right eye	Strabismus
	Eye-Related Disorder	ICD-10-CM	H50132	Monocular exotropia with V pattern, left eye	Strabismus
	Eye-Related Disorder	ICD-10-CM	H5014	Monocular exotropia with other comitancies	Strabismus
	Eye-Related Disorder	ICD-10-CM	H50141	Monocular exotropia with other comitancies, right eye	Strabismus
	Eye-Related Disorder	ICD-10-CM	H50142	Monocular exotropia with other comitancies, left eye	Strabismus
	Eye-Related Disorder	ICD-10-CM	H5015	Alternating exotropia	Strabismus
	Eye-Related Disorder	ICD-10-CM	H5016	Alternating exotropia with A pattern	Strabismus
	Eye-Related Disorder	ICD-10-CM	H5017	Alternating exotropia with V pattern	Strabismus
	Eye-Related Disorder	ICD-10-CM	H5018	Alternating exotropia with other comitancies	Strabismus
	Eye-Related Disorder	ICD-10-CM	H502	Vertical strabismus	Strabismus
	Eye-Related Disorder	ICD-10-CM	H5021	Vertical strabismus, right eye	Strabismus
	Eye-Related Disorder	ICD-10-CM	H5022	Vertical strabismus, left eye	Strabismus
	Eye-Related Disorder	ICD-10-CM	H503	Intermittent heterotropia	Strabismus
	Eye-Related Disorder	ICD-10-CM	H503	Unspecified intermittent heterotropia	Strabismus
	Eye-Related Disorder	ICD-10-CM	H5031	Intermittent monocular esotropia	Strabismus
	Eye-Related Disorder	ICD-10-CM	H50311	Intermittent monocular esotropia, right eye	Strabismus
	Eye-Related Disorder	ICD-10-CM	H50312	Intermittent monocular esotropia, left eye	Strabismus
	Eye-Related Disorder	ICD-10-CM	H5032	Intermittent alternating esotropia	Strabismus
	Eye-Related Disorder	ICD-10-CM	H5033	Intermittent monocular exotropia	Strabismus
	Eye-Related Disorder	ICD-10-CM	H50331	Intermittent monocular exotropia, right eye	Strabismus
	Eye-Related Disorder	ICD-10-CM	H50332	Intermittent monocular exotropia, left eye	Strabismus
	Eye-Related Disorder	ICD-10-CM	H5034	Intermittent alternating exotropia	Strabismus
	Eye-Related Disorder	ICD-10-CM	H504	Other and unspecified heterotropia	Strabismus
	Eye-Related Disorder	ICD-10-CM	H504	Unspecified heterotropia	Strabismus
	Eye-Related Disorder	ICD-10-CM	H5041	Cyclotropia	Strabismus
	Eye-Related Disorder	ICD-10-CM	H50411	Cyclotropia, right eye	Strabismus
	Eye-Related Disorder	ICD-10-CM	H50412	Cyclotropia, left eye	Strabismus
	Eye-Related Disorder	ICD-10-CM	H5042	Monofixation syndrome	Strabismus
	Eye-Related Disorder	ICD-10-CM	H5043	Accommodative component in esotropia	Strabismus
	Eye-Related Disorder	ICD-10-CM	H505	Heterophoria	Strabismus
	Eye-Related Disorder	ICD-10-CM	H505	Unspecified heterophoria	Strabismus
	Eye-Related Disorder	ICD-10-CM	H5051	Esophoria	Strabismus
	Eye-Related Disorder	ICD-10-CM	H5052	Exophoria	Strabismus
	Eye-Related Disorder	ICD-10-CM	H5053	Vertical heterophoria	Strabismus
	Eye-Related Disorder	ICD-10-CM	H5054	Cyclophoria	Strabismus
	Eye-Related Disorder	ICD-10-CM	H5055	Alternating heterophoria	Strabismus
	Eye-Related Disorder	ICD-10-CM	H506	Mechanical strabismus	Strabismus
	Eye-Related Disorder	ICD-10-CM	H506	Mechanical strabismus, unspecified	Strabismus
	Eye-Related Disorder	ICD-10-CM	H5061	Brown's sheath syndrome	Strabismus
	Eye-Related Disorder	ICD-10-CM	H50611	Brown's sheath syndrome, right eye	Strabismus
	Eye-Related Disorder	ICD-10-CM	H50612	Brown's sheath syndrome, left eye	Strabismus
	Eye-Related Disorder	ICD-10-CM	H5069	Other mechanical strabismus	Strabismus
	Eye-Related Disorder	ICD-10-CM	H508	Other specified strabismus	Strabismus
	Eye-Related Disorder	ICD-10-CM	H5081	Duane's syndrome	Strabismus
	Eye-Related Disorder	ICD-10-CM	H50811	Duane's syndrome, right eye	Strabismus
	Eye-Related Disorder	ICD-10-CM	H50812	Duane's syndrome, left eye	Strabismus
	Eye-Related Disorder	ICD-10-CM	H5089	Other specified strabismus	Strabismus
	Eye-Related Disorder	ICD-10-CM	H509	Unspecified strabismus	Strabismus
	Eye-Related Disorder	ICD-10-CM	H2189	Other specified disorders of iris and ciliary body	Iridodonesis
	Neurological Diseases	ICD-10-CM	R9082	White matter disease, unspecified	White matter disease or lesions
	Neurological Diseases	ICD-10-CM	G40	Epilepsy and recurrent seizures	Epilepsy
	Neurological Diseases	ICD-10-CM	R4701	Aphasia	Aphasia
	Neurological Diseases	ICD-10-CM	G259	Extrapyramidal and movement disorder, unspecified	Extrapyramidal and movement disorder
	Neurological Diseases	ICD-10-CM	G81	Hemiplegia and hemiparesis	Hemiplegia and hemiparesis
	Neurological Diseases	ICD-10-CM	G810	Flaccid hemiplegia	Hemiplegia and hemiparesis
	Neurological Diseases	ICD-10-CM	G8100	affecting unspecified side	Hemiplegia and hemiparesis
	Neurological Diseases	ICD-10-CM	G8101	affecting right dominant side	Hemiplegia and hemiparesis
	Neurological Diseases	ICD-10-CM	G8102	affecting left dominant side	Hemiplegia and hemiparesis
	Neurological Diseases	ICD-10-CM	G8103	affecting right nondominant side	Hemiplegia and hemiparesis
	Neurological Diseases	ICD-10-CM	G8104	affecting left nondominant side	Hemiplegia and hemiparesis
	Neurological Diseases	ICD-10-CM	G811	Spastic hemiplegia	Hemiplegia and hemiparesis
	Neurological Diseases	ICD-10-CM	G811	affecting unspecified side	Hemiplegia and hemiparesis
	Neurological Diseases	ICD-10-CM	G8111	affecting right dominant side	Hemiplegia and hemiparesis
	Neurological Diseases	ICD-10-CM	G8112	affecting left dominant side	Hemiplegia and hemiparesis
	Neurological Diseases	ICD-10-CM	G8113	affecting right nondominant side	Hemiplegia and hemiparesis
	Neurological Diseases	ICD-10-CM	G8114	affecting left nondominant side	Hemiplegia and hemiparesis
	Neurological Diseases	ICD-10-CM	G819	Hemiplegia, unspecified	Hemiplegia and hemiparesis
	Neurological Diseases	ICD-10-CM	G819	affecting unspecified side	Hemiplegia and hemiparesis
	Neurological Diseases	ICD-10-CM	G8191	affecting right dominant side	Hemiplegia and hemiparesis
	Neurological Diseases	ICD-10-CM	G8192	affecting left dominant side	Hemiplegia and hemiparesis
	Neurological Diseases	ICD-10-CM	G8193	affecting right nondominant side	Hemiplegia and hemiparesis
	Neurological Diseases	ICD-10-CM	G8194	affecting left nondominant side	Hemiplegia and hemiparesis
	Cognitive Impairment	ICD-10-CM	G3184	Mild cognitive impairment of uncertain or unknown etiology	Mild cognitive impairment
	Cognitive Impairment	ICD-10-CM	F70	Mild intellectual disabilities	Intellectual disabilities
	Cognitive Impairment	ICD-10-CM	F71	Moderate intellectual disabilities	Intellectual disabilities
	Cognitive Impairment	ICD-10-CM	F72	Severe intellectual disabilities	Intellectual disabilities
	Cognitive Impairment	ICD-10-CM	F73	Profound intellectual disabilities	Intellectual disabilities
	Cognitive Impairment	ICD-10-CM	F78	Other intellectual disabilities	Intellectual disabilities
	Cognitive Impairment	ICD-10-CM	F79	Unspecified intellectual disabilities	Intellectual disabilities
	Cognitive Impairment	ICD-10-CM	R62	Lack of expected normal physiological development in childhood and adults	Developmental delay
	Psychiatric	ICD-10-CM	F32A	Depression, unspecified	Depression
	Psychiatric	ICD-10-CM	F419	Anxiety Disorder, unspecified	Anxiety
	Psychiatric	ICD-10-CM	F90	Attention-deficit hyperactivity disorders	ADHD
	Psychiatric	ICD-10-CM	F900	Attention-deficit hyperactivity disorder, predominantly inattentive type	ADHD
	Psychiatric	ICD-10-CM	F901	Attention-deficit hyperactivity disorder, predominantly hyperactive type	ADHD
	Psychiatric	ICD-10-CM	F902	Attention-deficit hyperactivity disorder, combined type	ADHD
	Psychiatric	ICD-10-CM	F908	Attention-deficit hyperactivity disorder, other type	ADHD
	Psychiatric	ICD-10-CM	F909	Attention-deficit hyperactivity disorder, unspecified type	ADHD
	Psychiatric	ICD-10-CM	F42	Obsessive-compulsive disorder	Obsessive compulsive disorder (OCD)
	Psychiatric	ICD-10-CM	F422	Mixed obsessional thoughts and acts	Obsessive compulsive disorder (OCD)
	Psychiatric	ICD-10-CM	F423	Hoarding disorder	Obsessive compulsive disorder (OCD)
	Psychiatric	ICD-10-CM	F424	Excoriation (skin-picking) disorder	Obsessive compulsive disorder (OCD)
	Psychiatric	ICD-10-CM	F428	Other obsessive-compulsive disorder	Obsessive compulsive disorder (OCD)
	Psychiatric	ICD-10-CM	F429	Obsessive-compulsive disorder, unspecified	Obsessive compulsive disorder (OCD)
	Psychiatric	ICD-10-CM	F062	Psychotic disorder with delusions due to known physiological condition	Psychosis
	Psychiatric	ICD-10-CM	F290	Unspecified psychosis not due to a substance or known physiological condition	Psychosis
	Other	ICD-10-CM	E785	Hyperlipidemia, unspecified	Hyperlipidemia
	Other	ICD-10-CM	L819	Disorder of pigmentation, unspecified	Hypopigmentation
	Other	ICD-10-CM	I10	Essential (primary) hypertension	Hypertension
	Other	ICD-10-CM	K861	Other chronic pancreatitis	Chronic pancreatitis
	Other	ICD-10-CM	J931	Other spontaneous pneumothorax	Spontaneous pneumothorax
	Other	ICD-10-CM	J9311	Primary spontaneous pneumothorax	Spontaneous pneumothorax
	Other	ICD-10-CM	J9312	Secondary spontaneous pneumothorax	Spontaneous pneumothorax
	Other	ICD-10-CM	M2631	Crowding of fully erupted teeth	Dental crowding
